# Supplementary material for: Aberrant dopaminergic activity during consolidation causes age-related memory generalization in Drosophila
Source: PLoS Biol. 2026 Apr 1;24(4):e3003752. doi: 10.1371/journal.pbio.3003752 (PMC13065333; doi:10.1371/journal.pbio.3003752)
Supplement: S1 Data — Excel file containing the individual data points used for all bar graphs in this manuscript (Figs 1–7 and S1–S6). For line graphs with error bars in Figs 4A, 7A, 7B, 7C, 7D, and S6, numerical values for averages and SEMs for each time point are provided. (XLSX) [file pbio.3003752.s008.xlsx]

## Sheet: Figure 1
Figure 1D	age	training	# of GFP positive cells		Figure 1E	age	odor	%age of GFP+ cells that are pERK+		Figure 1G	age	training	ATR	light preference
	young	naïve	7			young	CS+ odor	72.2222			young	naïve	-ATR	58.7302
	"	"	3			"	"	67.8571			"	"	"	51.5152
	"	"	4			"	"	62.5			"	"	"	20
	"	"	0			"	"	71.4286			"	"	"	49.2958
	"	"	1			"	"	41.6667			"	"	"	36
	"	"	0			"	"	66.6667			"	"	"	7.14286
	"	"	3			"	"	33.3333			"	"	"	57.5758
	"	trained	18			"	CS- odor	25			"	"	"	29.8246
	"	"	28			"	"	36.3636			"	"	"	48
	"	"	24			"	"	36.3636			"	"	"	15.0685
	"	"	7			"	"	28.5714			"	"	"	35.7143
	"	"	12			"	"	8.33333			"	"	"	22.2222
	"	"	6			"	"	14.2857			"	"	+ATR	56.8627
	"	"	12			aged	CS+ odor	57.8947			"	"	"	25.8065
	"	"	20			"	"	86.6667			"	"	"	19.3548
	"	"	22			"	"	50			"	"	"	18.9189
	"	"	11			"	"	46.6667			"	"	"	26.5306
	"	"	7			"	"	50			"	"	"	33.3333
	"	"	12			"	"	45.4545			"	"	"	31.25
	"	"	14			"	"	57.1429			"	"	"	51.0204
	aged	naïve	2			"	"	44.4444			"	"	"	31.9149
	"	"	2			"	"	66.6667			"	"	"	17.6471
	"	"	2			"	"	40			"	"	"	46.1538
	"	"	3			"	CS- odor	47.0588			"	"	"	47.541
	"	"	6			"	"	61.5385			"	trained	-ATR	38.2353
	"	"	14			"	"	72.7273			"	"	"	15.9091
	"	"	8			"	"	64.7059			"	"	"	22.3529
	"	"	9			"	"	57.1429			"	"	"	51.3514
	"	trained	19			"	"	31.25			"	"	"	44
	"	"	15			"	"	58.3333			"	"	"	21.9512
	"	"	8			"	"	38.4615			"	"	"	48.1481
	"	"	15								"	"	"	22.0339
	"	"	16								"	"	"	28.5714
	"	"	11								"	"	"	28.3582
	"	"	21								"	"	"	28.3019
	"	"	18								"	"	"	31.4286
	"	"	15								"	"	+ATR	1.75439
	"	"	15								"	"	"	-2.7027
	"	"	17								"	"	"	-10.3448
	"	"	13								"	"	"	3.44828
	"	"	11								"	"	"	-8.69565
	"	"	17								"	"	"	-17.2414
	"	"	7								"	"	"	-1.69492
	"	"	16								"	"	"	2.32558
	"	"	12								"	"	"	-5.08475
	"	"	13								"	"	"	4.34783
											"	"	"	-12
											"	"	"	-3.7037
											"	"	"	-6.97674
											"	"	"	-23.4043
											aged	naïve	-ATR	48.3871
											"	"	"	40.5405
											"	"	"	79.1667
											"	"	"	26.5306
											"	"	"	54.8387
											"	"	"	85.7143
											"	"	"	35.1351
											"	"	"	26.6667
											"	"	"	3.33333
											"	"	"	12.7273
											"	"	"	-7.69231
											"	"	"	33.3333
											"	"	+ATR	27.7778
											"	"	"	21.7391
											"	"	"	13.6364
											"	"	"	31.4286
											"	"	"	37.5
											"	"	"	11.1111
											"	"	"	16.129
											"	"	"	6.66667
											"	"	"	40
											"	"	"	2.7027
											"	"	"	53.8462
											"	"	"	4.34783
											"	trained	-ATR	14.2857
											"	"	"	4.7619
											"	"	"	-11.1111
											"	"	"	16.129
											"	"	"	23.8095
											"	"	"	4
											"	"	"	29.4118
											"	"	"	24.3243
											"	"	"	-7.14286
											"	"	"	8.33333
											"	"	"	7.69231
											"	"	+ATR	-30.7692
											"	"	"	-23.5294
											"	"	"	-56.5217
											"	"	"	-12.1951
											"	"	"	-11.1111
											"	"	"	-14.2857
											"	"	"	-17.3913
											"	"	"	-41.1765
											"	"	"	-28.5714
											"	"	"	-15.7895
											"	"	"	-12.5
											"	"	"	-18.1818

## Sheet: Figure 2
Figure 2A	age	training	odor	odor avoidance		Figure 2B	young	genotype	RU	odor	odor avoidance		Figure 2C	aged	memantine	odor	odor avoidance		Figure 2D	aged	MK801	odor	odor avoidance		Figure 2E	aged	memantine	odor	%age of GFP+ cells that are pERK+		Figure 2F	aged	MK801	odor	%age of GFP+ cells that are pERK+
	young	paired	CS+	22			"	UAS-Eaat1 RNAi/+	-RU	CS+	32			"	-memantine	CS+	33			"	-MK801	CS+	21			"	-memantine	CS+	46.6667			"	-MK801	CS+	47.62
	"	"	"	18.167			"	"	"	"	42			"	"	"	51			"	"	"	47			"	"	"	56.25			"	"	"	40
	"	"	"	33			"	"	"	"	21			"	"	"	16			"	"	"	7			"	"	"	71.4286			"	"	"	27.59
	"	"	"	21			"	"	"	"	22			"	"	"	34			"	"	"	25			"	"	"	27.7778			"	"	"	29.03
	"	"	"	29			"	"	"	"	38			"	"	"	35			"	"	"	34			"	"	"	75			"	"	"	37.93
	"	"	"	33			"	"	"	"	16			"	"	"	9			"	"	"	35			"	"	"	64.7059			"	"	"	42.86
	"	"	"	4			"	"	"	CS-	-4			"	"	CS-	-2			"	"	CS-	41			"	"	CS-	50			"	"	CS-	42.86
	"	"	"	32			"	"	"	"	-22			"	"	"	24			"	"	"	10			"	"	"	63.1579			"	"	"	32.14
	"	"	"	29			"	"	"	"	-34			"	"	"	46			"	"	"	25			"	"	"	41.6667			"	"	"	45
	"	"	"	21			"	"	"	"	-13			"	"	"	13			"	"	"	38			"	"	"	47.0588			"	"	"	40.91
	"	"	"	35.508			"	"	"	"	-13			"	"	"	26			"	"	"	13			"	"	"	50			"	"	"	35.48
	"	"	"	13			"	"	"	"	-20			"	"	"	-8			"	"	"	26			"	"	"	44.4444			"	"	"	34.38
	"	"	"	14			"	"	+RU	CS+	43			"	"	"	29			"	+MK801	CS+	36			"	+memantine	CS+	56.25			"	+MK801	CS+	30
	"	"	"	25			"	"	"	"	39			"	+memantine	CS+	51			"	"	"	28			"	"	"	68.421			"	"	"	25.92
	"	"	"	36			"	"	"	"	30			"	"	"	51			"	"	"	7			"	"	"	68.75			"	"	"	38.46
	"	"	CS-	-9			"	"	"	"	15			"	"	"	26			"	"	"	23			"	"	"	61.1111			"	"	"	29.41
	"	"	"	-4.06			"	"	"	"	28			"	"	"	29			"	"	"	10			"	"	"	69.5652			"	"	"	33.33
	"	"	"	-31			"	"	"	"	38			"	"	"	12			"	"	"	19			"	"	CS-	32			"	"	CS-	20.69
	"	"	"	-26			"	"	"	CS-	6			"	"	"	34			"	"	CS-	-4			"	"	"	42.1053			"	"	"	16.13
	"	"	"	-9			"	"	"	"	-5			"	"	CS-	-8			"	"	"	8			"	"	"	31.25			"	"	"	21.74
	"	"	"	-26			"	"	"	"	-11			"	"	"	-10			"	"	"	5			"	"	"	42.8571			"	"	"	16.67
	"	"	"	-6			"	"	"	"	-12			"	"	"	-13			"	"	"	-2			"	"	"	40			"	"	"	16.67
	"	"	"	-2			"	"	"	"	-2			"	"	"	-4			"	"	"	-13
	"	"	"	-10			"	"	"	"	1			"	"	"	-16			"	"	"	-9
	"	"	"	-22			"	UAS-Eaat1 RNAi/+; glialGS-Gal4/+	-RU	CS+	49			"	"	"	2
	"	"	"	-23.45			"	"	"	"	48			"	"	"	8
	"	"	"	-8			"	"	"	"	58
	"	"	"	-19			"	"	"	"	51
	"	"	"	-6			"	"	"	"	32
	"	"	novel	-4			"	"	"	"	42
	"	"	"	3			"	"	"	CS-	-38
	"	"	"	0			"	"	"	"	-33
	"	"	"	6			"	"	"	"	-44
	"	"	"	-1			"	"	"	"	-24
	"	"	"	0			"	"	"	"	-28
	"	"	"	-15			"	"	"	"	-10
	"	"	"	10			"	"	+RU	CS+	22
	"	odor only	CS+	-11			"	"	"	"	22
	"	"	"	11			"	"	"	"	31
	"	"	"	8			"	"	"	"	27
	"	"	"	1			"	"	"	"	3
	"	"	"	10			"	"	"	"	0
	"	"	"	13			"	"	"	CS-	51
	"	"	CS-	-3			"	"	"	"	6
	"	"	"	4			"	"	"	"	4
	"	"	"	5			"	"	"	"	37
	"	"	"	6			"	"	"	"	9
	"	"	"	-4			"	"	"	"	-10
	"	"	"	18
	"	"	"	16
	"	"	novel	-8
	"	"	"	-1
	"	"	"	-8
	"	"	"	-7
	"	"	"	1
	"	"	"	-5
	"	unpaired	CS+	-6
	"	"	"	12
	"	"	"	1
	"	"	"	8
	"	"	"	-5
	"	"	"	-12
	"	"	"	-22
	"	"	"	0
	"	"	"	-9
	"	"	"	-19
	"	"	CS-	-3
	"	"	"	-9
	"	"	"	-9
	"	"	"	12
	"	"	"	-2
	"	"	"	-2
	"	"	"	-13
	"	"	"	-19
	"	"	"	-25
	"	"	"	-5
	"	"	novel	-15
	"	"	"	-5
	"	"	"	-13
	"	"	"	2
	"	"	"	-7
	"	"	"	-16
	"	"	"	3
	"	"	"	-3
	aged	paired	CS+	32
	"	"	"	11.148
	"	"	"	29
	"	"	"	23
	"	"	"	19
	"	"	"	41
	"	"	"	17
	"	"	"	23
	"	"	"	23
	"	"	"	1.25
	"	"	"	1.071
	"	"	CS-	0
	"	"	"	3
	"	"	"	11.813
	"	"	"	2
	"	"	"	12
	"	"	"	14
	"	"	"	8
	"	"	"	6
	"	"	"	21
	"	"	"	10.924
	"	"	"	4.8635
	"	"	novel	7
	"	"	"	21
	"	"	"	18
	"	"	"	30
	"	"	"	28
	"	"	"	30
	"	odor only	CS+	-12
	"	"	"	-6
	"	"	"	7
	"	"	"	8
	"	"	"	18
	"	"	"	-1
	"	"	"	11
	"	"	CS-	-36
	"	"	"	3
	"	"	"	-6
	"	"	"	0
	"	"	"	13
	"	"	"	18
	"	"	"	-9
	"	"	"	-21
	"	"	novel	-13
	"	"	"	0
	"	"	"	-22
	"	"	"	2
	"	"	"	-9
	"	"	"	-5
	"	"	"	1
	"	"	"	-18
	"	unpaired	CS+	-33
	"	"	"	-8
	"	"	"	6
	"	"	"	-14
	"	"	"	-12
	"	"	"	2
	"	"	"	-14
	"	"	"	-14
	"	"	"	-30
	"	"	"	-26
	"	"	CS-	7
	"	"	"	0
	"	"	"	-16
	"	"	"	-2
	"	"	"	1
	"	"	"	-9
	"	"	"	-5
	"	"	"	-3
	"	"	"	-9
	"	"	novel	-14
	"	"	"	-13
	"	"	"	-8
	"	"	"	-6
	"	"	"	-7
	"	"	"	-3
	"	"	"	-1
	"	"	"	4

## Sheet: Figure 3
	Figure 3A	Genotype	Performance Index (24 hrs)			Figure 3C	age	training + drug	iGlusnFR fluorescence			Figure 3D	young	UCPH	Performance Index (24 hrs)
		Feb170	22				young	naïve	868.452			left panel	"	UCPH -	24
		"	32				"	"	721.665				"	"	36
		"	57				"	"	837.77				"	"	37
		"	50				"	"	966.742				"	"	26
		"	42				"	"	1151.07				"	"	39
		"	35				"	"	656.567				"	"	35
		Feb170 x klg RNAi	25				"	"	1031.76				"	"	29
		"	28				"	"	646.327				"	"	27
		"	35				"	"	488.274				"	UCPH +	23
		"	54				"	"	219.989				"	"	25
		"	40				"	"	418.216				"	"	12
		GH146	7				"	"	376.58				"	"	2
		"	31				"	"	652.637				"	"	27
		"	21				"	"	682.443				"	"	23
		"	24				"	"	360.713				"	"	28
		"	15				"	"	521.665				"	"	29
		GH146 x klgRNAi	7				"	"	458.716
		"	1				"	"	991.382
		"	35				"	"	1031.86			Figure 3D	young	UCPH	odor	odor avoidance
		"	29				"	"	1421.73			right panel	"	UCPH -	CS+	24
		"	13				"	"	694.841				"	"	"	40
		OK107	35				"	"	957.825				"	"	"	22
		"	12				"	"	845.757				"	"	"	18.167
		"	17				"	"	697.255				"	"	"	33
		"	21				"	"	620.288				"	"	CS-	-14
		"	25				"	"	927.445				"	"	"	2
		OK107 x klgRNAi	6				"	"	779.663				"	"	"	-9
		"	25				"	"	444.905				"	"	"	-4.06
		"	31				"	"	900.228				"	"	"	-31
		"	20				"	"	722.386				"	UCPH +	CS+	27
		"	26				"	"	740.656				"	"	"	35
		"	18				"	"	586.608				"	"	"	26
		"	11				"	"	877.631				"	"	"	38
		c309	25.1				"	"	816.36				"	"	"	8
		"	26.9				"	"	702.169				"	"	"	19
		"	36				"	"	767.628				"	"	CS-	30
		"	17.8				"	"	892.78				"	"	"	-2
		"	29.3				"	"	526.788				"	"	"	5
		"	34.9				"	"	844.198				"	"	"	7
		"	52.4				"	"	973.296				"	"	"	1
		"	39				"	"	811.769				"	"	"	22
		"	36.3				"	"	712.149
		c309 x klgRNAi	19.7				"	trained	472.763
		"	26.9				"	"	517.675
		"	19.4				"	"	527.963
		"	21.2				"	"	681.277
		"	33.6				"	"	625.64
		"	37.2				"	"	703.681
		"	50.1				"	"	643.183
		"	34.6				"	"	611.621
		"	38.8				"	"	457.007
		MB247	39				"	"	237.141
		"	31				"	"	273.005
		"	33				"	"	240.182
		"	18				"	"	576.89
		"	25				"	"	426.443
		"	46				"	"	513.032
		"	35				"	"	287.136
		"	28				"	"	514.615
		"	29				"	"	564.397
		"	40				"	"	393.91
		MB247 x klgRNAi	32				"	"	556.551
		"	14				"	trained + UC	812.821
		"	28				"	"	777.459
		"	-2				"	"	913.217
		"	27				"	"	742.522
		"	46				"	"	844.346
		"	37				"	"	936.019
		"	17				"	"	737.196
		"	42				"	"	462.014
		"	22				"	"	709.461
		EAAT1	22.4				"	"	664.782
		"	23.4				"	"	646.11
		"	24.4				"	"	774.949
		"	34.1				"	"	841.397
		"	29.9				"	"	642.913
		"	41.3				"	"	772.666
		"	39.5				"	"	976.469
		"	44.3				"	"	586.723
		EAAT1 x klgRNAi	25.8				"	"	698.784
		"	16.3				"	"	494.401
		"	11.3				"	"	697.613
		"	22				aged	naïve	1188.09
		"	17.1				"	"	1165.45
		"	35.3				"	"	735.658
		"	31.1				"	"	1638.87
		"	26.8				"	"	1222.9
		Alrm	31				"	"	811.49
		"	27				"	"	653.561
		"	21				"	"	1338.48
		"	29				"	"	1477.98
		"	28				"	"	884.248
		"	27				"	"	677.652
		"	19				"	"	975.413
		"	23				"	"	568.655
		"	23				"	"	642.617
		Alrm x klgRNAi	15				"	"	1085.22
		"	25				"	trained	1170.83
		"	28				"	"	1075.44
		"	20				"	"	994.148
		"	25				"	"	1023.07
		"	21				"	"	928.69
		"	11				"	"	1601.64
		"	10				"	"	977.225
		"	15				"	"	1222.84
		NP2222	33				"	"	1068.85
		"	29				"	"	1008.64
		"	31				"	"	630.924
		"	26				"	"	555.151
		"	17				"	"	1079.84
		NP2222 x klgRNAi	22				"	"	843.25
		"	20				"	"	719.958
		"	27				"	trained + UC	1230.87
		"	33				"	"	1253.94
		"	-6				"	"	1189.66
		TH	37				"	"	1288.52
		"	11				"	"	1545.28
		"	30				"	"	1468.27
		"	40				"	"	1301.87
		"	29				"	"	813.95
		"	30				"	"	923.982
		"	33				"	"	950.337
		"	30				"	"	1074.46
		"	23				"	"	1102.86
		"	20				"	"	1209.64
		TH x klgRNAi	13				"	"	687.899
		"	25				"	"	616.527
		"	15
		"	20
		"	-4
		"	32
		"	22
		"	23
		"	8
		"	4
		MB060B	24
		"	28
		"	31
		"	39
		"	23
		"	30
		"	42
		MB060B x klgRNAi	19
		"	17
		"	14
		"	30
		"	2
		"	16
		"	14
		R58E02	18
		"	24
		"	17
		"	35
		"	34
		"	16
		"	7
		R58E02 x klgRNAi	25
		"	17
		"	33
		"	12
		"	36
		"	24
		"	21
		vGlut	30
		"	35
		"	27
		"	43
		"	33
		"	26
		"	32
		"	32
		"	32
		"	28
		"	29
		"	47
		"	43
		"	39
		"	30
		"	42
		"	23
		"	35
		vGlut x klgRNAi	24
		"	29
		"	32
		"	17
		"	35
		"	20
		"	23
		"	20
		"	27
		"	31
		"	29
		"	25
		"	21
		"	34
		"	28
		"	31
		"	13
		"	21
		"	23
		G0431	27
		"	12
		"	14
		"	31
		"	26
		"	27
		"	45
		"	27
		"	35
		G0431 x klgRNAi	24
		"	12
		"	30
		"	2
		"	30
		"	34
		"	36

## Sheet: Figure 4
	Figure 4A		young naïve			young spaced			aged naïve			aged spaced				Figure 4E	age	training	MK801	UCPH	power (<0.05Hz)
		timepoint (hrs)	average	N	st error	average	N	st error	average	N	st error	average	N	st error			young	naïve	-MK801	-UCPH	0.281065
		0	1.09836	72	0.0306298	1.00112	72	0.0357808	1.07365	72	0.0255758	1.24265	72	0.035907			"	"	"	"	0.723496
		1	1.0918	72	0.0305175	1.09868	72	0.0350406	1.07029	72	0.0249521	1.15727	72	0.0278481			"	"	"	"	0.909365
		2	1.04205	72	0.0262525	1.07123	72	0.0303833	1.07279	72	0.0264243	1.15864	72	0.0294738			"	"	"	"	0.0616357
		3	0.958799	72	0.028137	1.0335	72	0.0290517	1.07698	72	0.0280343	1.13456	72	0.0351932			"	"	"	"	0.834615
		4	1.00608	72	0.0253713	1.03986	72	0.0287416	1.0904	72	0.02978	1.15589	72	0.0291367			"	"	"	"	0.148658
		5	1.00086	72	0.0268241	0.997913	72	0.0242129	1.00785	72	0.0227597	1.12434	72	0.0305642			"	"	"	"	0.146448
		6	1.06637	72	0.0317836	0.973074	72	0.0285718	1.02843	72	0.028333	1.13307	72	0.0308885			"	"	"	"	0.212799
		7	1.02972	72	0.0414304	1.04556	72	0.0328434	1.06534	72	0.0276477	1.1387	72	0.0321989			"	"	"	"	0.158231
		8	1.09092	72	0.0383073	1.02641	72	0.0282084	1.07413	72	0.027006	1.19463	72	0.0314393			"	"	"	"	0.191833
		9	1.03778	72	0.0368451	1.0652	72	0.0345405	1.10898	72	0.0273133	1.17825	72	0.0320793			"	"	"	"	0.820998
		10	1.10202	72	0.0360688	1.09538	72	0.0358513	1.07443	72	0.0268907	1.12869	72	0.0305756			"	"	"	"	1.07505
		11	1.06624	72	0.0340595	1.09508	72	0.0381334	1.06434	72	0.0292046	1.21348	72	0.038436			"	"	"	"	0.44276
		12	1.04778	72	0.038193	1.03582	72	0.0283601	0.961312	72	0.025264	1.16706	72	0.0316008			"	"	"	"	0.0746646
		13	1.08117	72	0.0395322	1.11258	72	0.0347749	0.99755	72	0.0304409	1.10368	72	0.035762			"	"	"	"	0.870153
		14	1.09261	72	0.0364492	1.08103	72	0.0291716	0.998632	72	0.030904	1.08747	72	0.0303405			"	"	"	"	0.44136
		15	1.1124	72	0.0405151	1.07975	72	0.0350047	0.950641	72	0.0257692	1.08174	72	0.0251649			"	"	"	"	2.15304
		16	1.12908	72	0.0444433	1.00362	72	0.0356744	0.999094	72	0.0319035	1.10698	72	0.0265552			"	"	"	"	0.247295
		17	1.07128	72	0.0379574	1.05215	72	0.0358782	0.969835	72	0.0264836	1.06772	72	0.0217016			"	"	"	"	2.76384
		18	1.10451	72	0.0331304	0.95709	72	0.0307346	0.972772	72	0.0241368	1.04525	72	0.0226925			"	"	"	"	0.190178
		19	1.10538	72	0.0399465	0.996549	72	0.0226033	0.968918	72	0.0220245	1.04259	72	0.0309946			"	"	"	"	0.0140129
																	"	"	"	"	0.515407
																	"	"	"	"	0.896545
	Figure 4B	age	training	luminescence		Figure 4C	age	riluzole	luminescence		Figure 4C	age	memantine	luminescence			"	"	"	"	0.0352512
		young	naïve	0.864992		left panel	young	- riluzole	0.955115		right panel	young	-memantine	1.09277			"	"	"	"	1.20798
		"	"	0.879608			"	"	0.953083			"	"	1.15038			"	"	"	"	1.55125
		"	"	1.08984			"	"	1.24			"	"	0.889844			"	"	"	"	0.699904
		"	"	1.30525			"	"	0.863817			"	"	1.2185			"	"	"	"	0.0759029
		"	"	1.05593			"	"	0.978396			"	"	0.718274			"	"	"	"	3.04376
		"	"	1.14762			"	"	0.948418			"	"	0.967071			"	"	"	"	2.00704
		"	"	0.904953			"	"	1.03019			"	"	0.898825			"	"	"	"	0.269571
		"	"	0.923496			"	"	1.01931			"	"	0.931842			"	"	"	"	0.431962
		"	"	0.916602			"	"	1.17397			"	"	0.951022			"	"	"	"	0.488184
		"	"	0.985859			"	"	1.02809			"	"	1.18906			"	"	"	"	0.581759
		"	"	1.27162			"	"	1.08651			"	"	0.847468			"	"	"	"	0.351269
		"	"	1.02934			"	"	1.14392			"	"	1.01989			"	"	"	"	0.305069
		"	"	0.900316			"	"	0.979552			"	"	1.08706			"	"	"	"	0.51695
		"	"	0.783095			"	"	1.28105			"	"	0.815404			"	"	"	"	0.622265
		"	"	1.02453			"	"	1.0585			"	+memantine	0.90263			"	"	"	"	0.197314
		"	"	0.944936			"	"	1.06406			"	"	0.813818			"	"	"	"	0.287932
		"	"	1.04714			"	"	1.18871			"	"	0.992915			"	"	"	"	0.0123411
		"	"	1.13692			"	"	1.02321			"	"	0.903627			"	"	"	"	0.0723676
		"	paired	1.0162			"	"	0.962308			"	"	0.951367			"	"	"	"	2.49228
		"	"	1.01663			"	"	1.08706			"	"	0.777635			"	"	"	"	1.91938
		"	"	0.937522			"	"	0.815404			"	"	0.664848			"	"	"	"	1.50244
		"	"	1.05674			"	+ riluzole	1.06847			"	"	0.97645			"	"	"	"	0.291285
		"	"	1.01503			"	"	1.07268			"	"	1.33524			"	"	"	"	0.434598
		"	"	1.07906			"	"	1.05863			"	"	0.90333			"	"	"	"	0.455293
		"	"	0.955461			"	"	0.712047			"	"	0.962122			"	"	"	"	0.584211
		"	"	1.07726			"	"	1.03829			aged	-memantine	1.026			"	"	"	"	0.0422658
		"	"	1.05589			"	"	1.07718			"	"	0.916994			"	"	"	"	0.242738
		"	"	1.1305			"	"	1.13343			"	"	1.31149			"	"	"	"	0.721232
		"	"	0.976298			"	"	1.27529			"	"	1.21907			"	"	"	"	0.0468529
		"	"	1.02464			"	"	1.04855			"	"	1.17021			"	"	"	"	0.384216
		"	"	0.569097			"	"	1.10741			"	"	1.00672			"	"	"	"	0.234364
		"	"	0.968838			"	"	1.16154			"	"	1.00378			"	"	"	"	0.923264
		"	"	1.12018			"	"	1.32971			"	"	0.990902			"	"	"	"	0.00814454
		"	"	1.05718			"	"	1.37227			"	"	1.00419			"	"	"	"	0.210979
		"	"	1.14036			"	"	0.908184			"	"	1.28587			"	"	"	"	0.124785
		"	"	1.06958			"	"	0.961403			"	"	1.20521			"	"	"	"	0.171283
		"	unpaired	0.995268			"	"	1.12161			"	"	1.14629			"	"	"	"	0.485575
		"	"	0.803117			"	"	0.70414			"	"	1.31104			"	"	"	"	0.00372508
		"	"	0.873197			"	"	0.983032			"	+memantine	1.13148			"	"	"	"	0.644028
		"	"	0.979706			"	"	1.09588			"	"	1.02364			"	"	"	"	0.20828
		"	"	0.992277			"	"	1.19064			"	"	0.923541			"	"	"	"	0.00347971
		"	"	1.05698			"	"	1.01153			"	"	1.24712			"	"	"	"	0.698495
		"	"	1.11294			"	"	1.02702			"	"	0.802769			"	"	"	"	0.0924288
		"	"	1.11768			aged	- riluzole	1.35065			"	"	0.983189			"	"	"	"	0.0526253
		"	"	1.12935			"	"	1.27234			"	"	1.03259			"	"	"	"	0.0789847
		aged	naïve	1.10722			"	"	1.27013			"	"	0.887508			"	"	"	"	0.0713499
		"	"	0.95096			"	"	1.07593			"	"	1.0171			"	"	"	"	0.677734
		"	"	0.995943			"	"	1.0374			"	"	0.982982			"	"	"	"	2.01042
		"	"	0.912614			"	"	1.31401			"	"	1.00858			"	"	"	"	1.93738
		"	"	1.0198			"	"	1.47128			"	"	0.966189			"	"	"	"	0.167841
		"	"	1.24907			"	"	1.24431								"	"	"	"	0.174283
		"	"	1.06291			"	"	1.18674								"	"	"	"	1.00232
		"	"	0.951381			"	"	1.90147								"	"	"	"	0.72835
		"	"	1.11559			"	"	1.189								"	"	"	"	0.1017
		"	"	0.961782			"	"	1.20596								"	"	"	"	0.838824
		"	"	0.918957			"	"	1.53507								"	"	"	"	0.526097
		"	"	1.03337			"	"	1.26124								"	"	"	"	0.590436
		"	"	1.12901			"	"	1.1156								"	"	"	"	1.04887
		"	"	1.23924			"	"	1.25489								"	"	"	"	0.143103
		"	"	1.0908			"	"	1.05609								"	"	"	"	0.0177731
		"	"	1.0213			"	"	1.00433								"	"	"	"	1.72503
		"	"	1.19179			"	"	1.20521								"	"	"	"	0.330944
		"	"	0.962956			"	"	1.14629								"	"	"	"	0.960367
		"	paired	0.891892			"	"	1.31104								"	"	"	"	0.157459
		"	"	0.983965			"	+ riluzole	1.19487								"	"	"	"	0.312764
		"	"	0.971098			"	"	1.2395								"	"	"	"	0.553412
		"	"	1.19197			"	"	1.30121								"	"	"	"	0.434684
		"	"	1.03431			"	"	1.11883								"	"	"	"	0.889223
		"	"	1.03961			"	"	0.988186								"	"	"	"	0.107334
		"	"	1.31041			"	"	1.25573								"	"	"	"	0.104825
		"	"	1.08964			"	"	1.25729								"	"	"	"	0.499857
		"	"	1.07445			"	"	1.01686								"	"	"	"	0.170428
		"	"	1.25411			"	"	1.1247								"	"	"	"	0.0749551
		"	"	1.38536			"	"	1.15588								"	"	"	"	0.20531
		"	"	1.20732			"	"	1.10321								"	"	"	"	0.456741
		"	"	1.38846			"	"	0.921297								"	"	"	"	0.0691273
		"	"	1.37817			"	"	1.03553								"	"	"	"	0.0902879
		"	"	1.30871			"	"	1.07696								"	"	"	"	0.199721
		"	"	0.940179			"	"	1.01513								"	"	"	"	0.0470045
		"	"	1.11984			"	"	1.20753								"	"	"	"	0.0388691
		"	"	1.07582			"	"	1.07716								"	"	"	"	0.142286
		"	unpaired	1.20673													"	"	"	"	0.309739
		"	"	0.966036													"	"	"	"	0.0718261
		"	"	1.10806													"	"	"	"	0.0371472
		"	"	1.07984													"	"	"	"	0.0686318
		"	"	1.18817													"	"	"	"	0.00383115
		"	"	1.13146													"	"	"	"	0.0786429
		"	"	0.995218													"	"	"	"	0.0463894
		"	"	1.01755													"	"	"	"	0.00616
		"	"	1.06236													"	"	"	"	0.216643
																	"	"	"	"	0.265244
																	"	"	"	"	0.0477067
																	"	"	"	"	0.023067
																	"	"	"	"	0.0293535
																	"	"	"	"	0.191503
																	"	"	"	"	0.239778
																	"	"	"	"	0.0428313
																	"	"	"	"	0.133576
																	"	"	"	"	0.0273314
																	"	"	"	"	0.209447
																	"	"	"	"	0.0108808
																	"	"	"	"	0.0723028
																	"	"	"	"	0.12457
																	"	"	"	"	0.488412
																	"	"	"	"	0.0871678
																	"	"	"	"	0.0207893
																	"	"	"	"	0.0818747
																	"	"	"	"	0.332824
																	"	"	"	"	0.047118
																	"	"	"	"	0.07979
																	"	"	"	"	0.110746
																	"	"	"	"	0.0238112
																	"	"	"	"	0.333088
																	"	"	"	"	0.0814158
																	"	"	"	"	0.338669
																	"	"	"	"	0.0934654
																	"	"	"	"	0.0570981
																	"	"	"	"	0.548633
																	"	"	"	"	0.55059
																	"	"	"	"	0.285897
																	"	"	"	"	4.68565
																	"	"	"	"	0.0475437
																	"	"	"	"	1.41601
																	"	"	"	"	0.786746
																	"	"	"	"	0.331936
																	"	"	"	"	0.574757
																	"	"	"	"	0.0555266
																	"	"	"	"	0.70387
																	"	"	"	"	0.74281
																	"	"	"	"	1.53785
																	"	"	"	"	0.463193
																	"	"	"	"	0.300559
																	"	"	"	"	0.0650785
																	"	"	"	"	0.448626
																	"	"	"	"	2.71804
																	"	"	"	"	0.302568
																	"	"	"	"	1.78988
																	"	"	"	"	0.0205364
																	"	"	"	"	0.0796718
																	"	"	"	"	1.87953
																	"	"	"	"	0.0101436
																	"	"	"	"	0.259588
																	"	"	"	"	0.545222
																	"	"	"	"	1.8956
																	"	"	"	"	0.190618
																	"	"	"	"	0.655063
																	"	"	"	"	0.945762
																	"	"	"	"	0.219006
																	"	"	"	"	0.805138
																	"	"	"	"	0.365082
																	"	"	"	"	0.0553788
																	"	"	"	"	0.155331
																	"	"	"	"	1.89911
																	"	"	"	"	0.708735
																	"	"	"	"	1.7383
																	"	"	"	"	2.91125
																	"	"	"	"	5.42085
																	"	"	"	"	1.58961
																	"	"	"	"	0.312109
																	"	"	"	"	0.209497
																	"	"	"	"	0.18978
																	"	"	"	"	0.130715
																	"	"	"	"	0.29035
																	"	"	"	"	0.663707
																	"	"	"	"	0.680684
																	"	"	"	"	0.660298
																	"	"	"	"	1.30447
																	"	"	"	"	1.54834
																	"	"	"	"	0.811574
																	"	"	"	"	1.21782
																	"	"	"	"	1.8084
																	"	"	"	"	2.19285
																	young	trained	-MK801	-UCPH	0.0424559
																	"	"	"	"	0.309248
																	"	"	"	"	0.258973
																	"	"	"	"	0.653631
																	"	"	"	"	0.168034
																	"	"	"	"	0.107124
																	"	"	"	"	0.0734546
																	"	"	"	"	0.063755
																	"	"	"	"	0.350539
																	"	"	"	"	0.353095
																	"	"	"	"	1.07931
																	"	"	"	"	0.0869064
																	"	"	"	"	0.0376186
																	"	"	"	"	0.445554
																	"	"	"	"	0.0444714
																	"	"	"	"	0.0426968
																	"	"	"	"	0.575625
																	"	"	"	"	0.245397
																	"	"	"	"	0.14643
																	"	"	"	"	0.125307
																	"	"	"	"	0.20793
																	"	"	"	"	0.72419
																	"	"	"	"	0.0156567
																	"	"	"	"	0.612738
																	"	"	"	"	0.137004
																	"	"	"	"	0.00297913
																	"	"	"	"	0.275029
																	"	"	"	"	0.0710666
																	"	"	"	"	2.19259
																	"	"	"	"	1.66915
																	"	"	"	"	0.285175
																	"	"	"	"	1.21504
																	"	"	"	"	0.453316
																	"	"	"	"	0.738706
																	"	"	"	"	0.135564
																	"	"	"	"	0.12399
																	"	"	"	"	0.1289
																	"	"	"	"	1.64794
																	"	"	"	"	1.86834
																	"	"	"	"	0.984395
																	"	"	"	"	1.2388
																	"	"	"	"	0.232507
																	"	"	"	"	1.99095
																	"	"	"	"	0.230697
																	"	"	"	"	0.988175
																	"	"	"	"	0.42128
																	"	"	"	"	0.0775066
																	"	"	"	"	0.0348523
																	"	"	"	"	0.187478
																	"	"	"	"	0.616007
																	"	"	"	"	0.190134
																	"	"	"	"	0.148555
																	"	"	"	"	0.0686684
																	"	"	"	"	0.0137074
																	"	"	"	"	0.223156
																	"	"	"	"	0.547101
																	"	"	"	"	0.0182208
																	"	"	"	"	0.658836
																	"	"	"	"	0.308342
																	"	"	"	"	0.0232237
																	"	"	"	"	0.081383
																	"	"	"	"	0.108024
																	"	"	"	"	0.0121191
																	"	"	"	"	0.0603983
																	"	"	"	"	0.0473502
																	"	"	"	"	0.0112475
																	"	"	"	"	0.186754
																	"	"	"	"	0.164397
																	"	"	"	"	0.0124105
																	"	"	"	"	0.206483
																	"	"	"	"	1.06548
																	"	"	"	"	0.567318
																	"	"	"	"	0.250573
																	"	"	"	"	0.105497
																	"	"	"	"	0.261447
																	"	"	"	"	0.186108
																	"	"	"	"	0.424147
																	"	"	"	"	0.0647221
																	"	"	"	"	0.109514
																	"	"	"	"	0.0512366
																	"	"	"	"	0.0815835
																	"	"	"	"	0.0166256
																	"	"	"	"	0.00435446
																	"	"	"	"	0.1154
																	"	"	"	"	0.0238655
																	"	"	"	"	0.172764
																	"	"	"	"	0.0964453
																	"	"	"	"	0.0267716
																	"	"	"	"	0.0428273
																	"	"	"	"	0.066989
																	"	"	"	"	0.0649413
																	"	"	"	"	0.020011
																	"	"	"	"	0.285106
																	"	"	"	"	0.0321663
																	"	"	"	"	0.116409
																	"	"	"	"	0.0715599
																	"	"	"	"	0.0342208
																	"	"	"	"	0.258927
																	"	"	"	"	0.178826
																	"	"	"	"	0.104188
																	"	"	"	"	0.173034
																	"	"	"	"	0.0271361
																	"	"	"	"	0.0519835
																	"	"	"	"	0.0754696
																	"	"	"	"	0.0788786
																	"	"	"	"	0.00146746
																	"	"	"	"	0.0500932
																	"	"	"	"	0.0345335
																	"	"	"	"	0.0448004
																	"	"	"	"	0.0194426
																	"	"	"	"	0.027817
																	"	"	"	"	0.169097
																	"	"	"	"	0.00978476
																	"	"	"	"	0.00310267
																	"	"	"	"	0.710309
																	"	"	"	"	0.226511
																	"	"	"	"	0.306556
																	"	"	"	"	0.060216
																	"	"	"	"	0.0039803
																	"	"	"	"	0.0849057
																	"	"	"	"	0.149009
																	"	"	"	"	0.236292
																	"	"	"	"	0.0211069
																	"	"	"	"	0.109509
																	"	"	"	"	0.123503
																	"	"	"	"	0.0107099
																	"	"	"	"	0.0364174
																	"	"	"	"	0.242785
																	"	"	"	"	0.265457
																	"	"	"	"	0.124131
																	"	"	"	"	0.462588
																	"	"	"	"	0.833304
																	"	"	"	"	0.204644
																	"	"	"	"	0.0473304
																	"	"	"	"	0.393117
																	"	"	"	"	0.213126
																	"	"	"	"	0.134466
																	"	"	"	"	0.107175
																	"	"	"	"	0.136986
																	"	"	"	"	0.0855338
																	young	trained	+MK801	-UCPH	0.467137
																	"	"	"	"	0.35994
																	"	"	"	"	0.222412
																	"	"	"	"	0.17069
																	"	"	"	"	0.121667
																	"	"	"	"	0.278572
																	"	"	"	"	0.124977
																	"	"	"	"	0.00405755
																	"	"	"	"	0.0466428
																	"	"	"	"	0.05062
																	"	"	"	"	0.155356
																	"	"	"	"	0.0103739
																	"	"	"	"	0.00758973
																	"	"	"	"	0.242442
																	"	"	"	"	0.223145
																	"	"	"	"	0.172355
																	"	"	"	"	0.0907797
																	"	"	"	"	0.0100884
																	"	"	"	"	0.0284364
																	"	"	"	"	0.213302
																	"	"	"	"	0.238452
																	"	"	"	"	0.00328212
																	"	"	"	"	0.00713728
																	"	"	"	"	0.133156
																	"	"	"	"	0.0123739
																	"	"	"	"	0.0697411
																	"	"	"	"	0.0498335
																	"	"	"	"	0.05187
																	"	"	"	"	0.498987
																	"	"	"	"	0.153853
																	"	"	"	"	0.0242688
																	"	"	"	"	1.94594
																	"	"	"	"	0.765098
																	"	"	"	"	0.0177212
																	"	"	"	"	0.331797
																	"	"	"	"	0.148391
																	"	"	"	"	0.41951
																	"	"	"	"	0.0334729
																	"	"	"	"	0.139466
																	"	"	"	"	0.174274
																	"	"	"	"	0.490261
																	"	"	"	"	0.217928
																	"	"	"	"	1.054
																	"	"	"	"	1.35613
																	"	"	"	"	1.18315
																	"	"	"	"	0.29139
																	"	"	"	"	0.221861
																	"	"	"	"	0.128082
																	"	"	"	"	0.0985351
																	"	"	"	"	0.177561
																	"	"	"	"	0.0857184
																	"	"	"	"	0.473016
																	"	"	"	"	0.390136
																	"	"	"	"	0.0317092
																	"	"	"	"	0.10389
																	"	"	"	"	0.152977
																	"	"	"	"	0.779912
																	"	"	"	"	0.890662
																	"	"	"	"	1.04698
																	"	"	"	"	0.307161
																	"	"	"	"	0.054907
																	"	"	"	"	0.0719218
																	"	"	"	"	0.0708054
																	"	"	"	"	0.227014
																	"	"	"	"	0.0666594
																	"	"	"	"	0.168809
																	"	"	"	"	0.410925
																	"	"	"	"	0.180554
																	"	"	"	"	0.996378
																	"	"	"	"	0.155768
																	"	"	"	"	9.40021
																	"	"	"	"	3.57194
																	"	"	"	"	1.15372
																	"	"	"	"	0.51049
																	"	"	"	"	0.277753
																	"	"	"	"	0.129356
																	"	"	"	"	0.656892
																	"	"	"	"	0.183778
																	"	"	"	"	0.139783
																	"	"	"	"	0.0146474
																	"	"	"	"	0.0364193
																	"	"	"	"	0.0238296
																	"	"	"	"	0.0272577
																	"	"	"	"	0.444011
																	"	"	"	"	1.58461
																	"	"	"	"	0.584346
																	"	"	"	"	0.483572
																	"	"	"	"	0.224171
																	"	"	"	"	0.0687943
																	"	"	"	"	0.159598
																	"	"	"	"	0.0726108
																	"	"	"	"	0.326863
																	"	"	"	"	0.237878
																	"	"	"	"	0.0350352
																	"	"	"	"	0.0203265
																	"	"	"	"	0.0939717
																	"	"	"	"	0.0465225
																	"	"	"	"	0.102843
																	"	"	"	"	0.429695
																	"	"	"	"	0.994887
																	"	"	"	"	1.52093
																	"	"	"	"	0.0283148
																	"	"	"	"	0.33252
																	"	"	"	"	0.0281539
																	"	"	"	"	0.0122285
																	"	"	"	"	0.554256
																	"	"	"	"	0.405661
																	"	"	"	"	0.429122
																	"	"	"	"	0.0399778
																	"	"	"	"	0.187581
																	"	"	"	"	0.666004
																	"	"	"	"	0.0917122
																	"	"	"	"	1.514
																	"	"	"	"	0.255686
																	"	"	"	"	0.0790368
																	"	"	"	"	0.136073
																	"	"	"	"	0.282262
																	"	"	"	"	0.00577855
																	"	"	"	"	0.0852397
																	"	"	"	"	0.216455
																	"	"	"	"	0.012937
																	"	"	"	"	0.0644077
																	"	"	"	"	0.0349169
																	"	"	"	"	0.0871147
																	"	"	"	"	0.00676619
																	"	"	"	"	0.11346
																	"	"	"	"	0.660888
																	"	"	"	"	0.916298
																	"	"	"	"	0.161292
																	"	"	"	"	0.522004
																	"	"	"	"	0.192811
																	"	"	"	"	0.508713
																	"	"	"	"	0.196618
																	"	"	"	"	0.0831247
																	"	"	"	"	0.444993
																	"	"	"	"	0.11347
																	"	"	"	"	0.0786445
																	"	"	"	"	0.184474
																	"	"	"	"	0.276604
																	"	"	"	"	0.107654
																	young	trained	-MK801	+UCPH	0.756086
																	"	"	"	"	1.36928
																	"	"	"	"	0.220044
																	"	"	"	"	0.063566
																	"	"	"	"	0.874473
																	"	"	"	"	1.34761
																	"	"	"	"	1.13898
																	"	"	"	"	0.177991
																	"	"	"	"	0.0248575
																	"	"	"	"	0.0875351
																	"	"	"	"	0.617488
																	"	"	"	"	0.43832
																	"	"	"	"	0.619736
																	"	"	"	"	0.0874488
																	"	"	"	"	0.447938
																	"	"	"	"	1.68814
																	"	"	"	"	0.703278
																	"	"	"	"	0.327056
																	"	"	"	"	2.15435
																	"	"	"	"	2.38353
																	"	"	"	"	1.74522
																	"	"	"	"	0.447322
																	"	"	"	"	0.0240767
																	"	"	"	"	0.247874
																	"	"	"	"	0.41721
																	"	"	"	"	0.522735
																	"	"	"	"	1.33169
																	"	"	"	"	0.581405
																	"	"	"	"	1.51066
																	"	"	"	"	0.466163
																	"	"	"	"	0.859383
																	"	"	"	"	0.0476085
																	"	"	"	"	0.0610981
																	"	"	"	"	0.779073
																	"	"	"	"	0.0387549
																	"	"	"	"	0.852488
																	"	"	"	"	0.0169912
																	"	"	"	"	0.12637
																	"	"	"	"	1.25095
																	"	"	"	"	0.715423
																	"	"	"	"	0.682185
																	"	"	"	"	0.16144
																	"	"	"	"	0.868698
																	"	"	"	"	0.143177
																	"	"	"	"	2.00091
																	"	"	"	"	0.103253
																	"	"	"	"	0.789801
																	"	"	"	"	0.43245
																	"	"	"	"	0.114051
																	"	"	"	"	0.669539
																	"	"	"	"	0.075188
																	"	"	"	"	0.678028
																	"	"	"	"	1.0962
																	"	"	"	"	0.672078
																	"	"	"	"	0.282293
																	"	"	"	"	0.0233636
																	"	"	"	"	1.0694
																	"	"	"	"	0.656971
																	"	"	"	"	3.74196
																	"	"	"	"	1.14434
																	"	"	"	"	1.03575
																	"	"	"	"	0.444354
																	"	"	"	"	0.391187
																	"	"	"	"	0.943243
																	"	"	"	"	0.964272
																	"	"	"	"	0.0207563
																	"	"	"	"	0.455768
																	"	"	"	"	0.537177
																	"	"	"	"	0.101367
																	"	"	"	"	0.470696
																	"	"	"	"	0.649633
																	"	"	"	"	0.518769
																	"	"	"	"	2.06809
																	"	"	"	"	1.32167
																	"	"	"	"	0.207667
																	"	"	"	"	1.13575
																	"	"	"	"	0.873485
																	"	"	"	"	1.99422
																	"	"	"	"	0.766159
																	"	"	"	"	1.42612
																	"	"	"	"	0.116111
																	"	"	"	"	0.92931
																	"	"	"	"	1.83201
																	"	"	"	"	1.79544
																	"	"	"	"	3.08155
																	"	"	"	"	0.858469
																	"	"	"	"	0.668885
																	"	"	"	"	0.108597
																	"	"	"	"	0.0946411
																	"	"	"	"	0.0353666
																	"	"	"	"	0.114829
																	"	"	"	"	0.281043
																	"	"	"	"	0.00478632
																	"	"	"	"	0.0691685
																	"	"	"	"	0.0912664
																	"	"	"	"	0.0866952
																	"	"	"	"	0.0878757
																	"	"	"	"	0.234447
																	"	"	"	"	1.13481
																	"	"	"	"	0.897078
																	"	"	"	"	0.492445
																	"	"	"	"	0.462657
																	"	"	"	"	0.025027
																	"	"	"	"	0.0208809
																	"	"	"	"	0.0417691
																	"	"	"	"	0.0250998
																	"	"	"	"	0.0390008
																	"	"	"	"	0.27774
																	"	"	"	"	0.225794
																	"	"	"	"	0.194431
																	"	"	"	"	0.0367677
																	"	"	"	"	0.0119365
																	"	"	"	"	2.13609
																	"	"	"	"	0.715075
																	"	"	"	"	0.824095
																	"	"	"	"	0.101607
																	"	"	"	"	1.04404
																	"	"	"	"	1.61232
																	"	"	"	"	3.93126
																	"	"	"	"	5.04808
																	"	"	"	"	0.741135
																	"	"	"	"	0.499528
																	"	"	"	"	0.314685
																	"	"	"	"	0.836598
																	"	"	"	"	0.436973
																	"	"	"	"	0.795043
																	"	"	"	"	5.53613
																	"	"	"	"	2.8851
																	"	"	"	"	1.79865
																	"	"	"	"	1.33176
																	"	"	"	"	1.59212
																	"	"	"	"	1.36588
																	"	"	"	"	7.0881
																	"	"	"	"	8.37953
																	"	"	"	"	1.15893
																	"	"	"	"	2.49153
																	"	"	"	"	0.254007
																	"	"	"	"	1.05406
																	"	"	"	"	1.78572
																	"	"	"	"	2.7352
																	"	"	"	"	6.05569
																	"	"	"	"	0.0676378
																	"	"	"	"	1.30897
																	"	"	"	"	5.97189
																	"	"	"	"	8.20521
																	"	"	"	"	1.42358
																	"	"	"	"	13.7232
																	"	"	"	"	1.84851
																	"	"	"	"	5.67829
																	"	"	"	"	0.625613
																	"	"	"	"	0.599512
																	"	"	"	"	2.09498
																	"	"	"	"	0.790566
																	"	"	"	"	4.67008
																	"	"	"	"	9.33747
																	"	"	"	"	0.798305
																	"	"	"	"	1.64174
																	"	"	"	"	5.1217
																	"	"	"	"	12.2954
																	"	"	"	"	0.782711
																	"	"	"	"	6.98876
																	"	"	"	"	4.34664
																	"	"	"	"	3.62972
																	"	"	"	"	1.09711
																	"	"	"	"	0.622508
																	"	"	"	"	2.77575
																	"	"	"	"	0.131411
																	"	"	"	"	3.68743
																	"	"	"	"	2.96825
																	"	"	"	"	0.328752
																	"	"	"	"	0.386315
																	"	"	"	"	0.572009
																	"	"	"	"	0.0813571
																	"	"	"	"	0.0863738
																	"	"	"	"	0.547409
																	"	"	"	"	0.972931
																	"	"	"	"	0.246075
																	"	"	"	"	3.46709
																	"	"	"	"	5.74748
																	"	"	"	"	0.219341
																	"	"	"	"	1.2278
																	"	"	"	"	0.383643
																	"	"	"	"	5.9215
																	"	"	"	"	3.01824
																	"	"	"	"	2.54623
																	"	"	"	"	2.79962
																	"	"	"	"	0.17415
																	"	"	"	"	1.03538
																	"	"	"	"	3.08538
																	"	"	"	"	0.456341
																	"	"	"	"	0.174069
																	"	"	"	"	4.62677
																	"	"	"	"	5.66758
																	"	"	"	"	0.619588
																	"	"	"	"	2.20528
																	"	"	"	"	0.925995
																	young	trained	+MK801	+UCPH	0.711689
																	"	"	"	"	0.490512
																	"	"	"	"	0.384297
																	"	"	"	"	0.0808144
																	"	"	"	"	0.0647107
																	"	"	"	"	0.0539223
																	"	"	"	"	0.107262
																	"	"	"	"	0.0230408
																	"	"	"	"	0.0475559
																	"	"	"	"	0.00713548
																	"	"	"	"	0.229324
																	"	"	"	"	0.040028
																	"	"	"	"	0.147436
																	"	"	"	"	0.0109213
																	"	"	"	"	0.0459232
																	"	"	"	"	0.849805
																	"	"	"	"	0.0131939
																	"	"	"	"	0.0455877
																	"	"	"	"	0.0756696
																	"	"	"	"	0.156616
																	"	"	"	"	0.0974199
																	"	"	"	"	0.0346861
																	"	"	"	"	0.119955
																	"	"	"	"	0.092786
																	"	"	"	"	0.0285879
																	"	"	"	"	0.360729
																	"	"	"	"	0.0427079
																	"	"	"	"	0.043924
																	"	"	"	"	0.0899038
																	"	"	"	"	0.00865641
																	"	"	"	"	0.0407486
																	"	"	"	"	0.0418807
																	"	"	"	"	0.146238
																	"	"	"	"	0.0994967
																	"	"	"	"	0.21262
																	"	"	"	"	0.0966307
																	"	"	"	"	0.0126437
																	"	"	"	"	0.345967
																	"	"	"	"	0.261868
																	"	"	"	"	0.0931285
																	"	"	"	"	0.0095245
																	"	"	"	"	0.00423699
																	"	"	"	"	0.0799633
																	"	"	"	"	0.343332
																	"	"	"	"	0.167148
																	"	"	"	"	0.144836
																	"	"	"	"	0.0885743
																	"	"	"	"	0.0777494
																	"	"	"	"	0.233163
																	"	"	"	"	0.0965474
																	"	"	"	"	0.0338585
																	"	"	"	"	0.478741
																	"	"	"	"	0.042678
																	"	"	"	"	0.00142478
																	"	"	"	"	0.243968
																	"	"	"	"	0.176551
																	"	"	"	"	1.15253
																	"	"	"	"	0.205074
																	"	"	"	"	0.267383
																	"	"	"	"	0.157138
																	"	"	"	"	0.101054
																	"	"	"	"	0.0736767
																	"	"	"	"	0.308863
																	"	"	"	"	0.0204979
																	"	"	"	"	0.00582199
																	"	"	"	"	0.0819707
																	"	"	"	"	0.32908
																	"	"	"	"	0.0484484
																	"	"	"	"	0.0431144
																	"	"	"	"	0.177801
																	"	"	"	"	0.201483
																	"	"	"	"	0.137518
																	"	"	"	"	0.213365
																	"	"	"	"	0.244749
																	"	"	"	"	0.0303091
																	"	"	"	"	0.525669
																	"	"	"	"	0.100602
																	"	"	"	"	0.191418
																	"	"	"	"	0.00632402
																	"	"	"	"	0.0631907
																	"	"	"	"	0.0247423
																	"	"	"	"	0.183225
																	"	"	"	"	0.0765948
																	"	"	"	"	0.0768835
																	"	"	"	"	1.79509
																	"	"	"	"	0.852175
																	"	"	"	"	0.323796
																	"	"	"	"	0.865888
																	"	"	"	"	0.0252604
																	"	"	"	"	0.202858
																	"	"	"	"	0.295042
																	"	"	"	"	0.48986
																	"	"	"	"	0.315022
																	"	"	"	"	0.137871
																	"	"	"	"	0.180904
																	"	"	"	"	0.0820433
																	"	"	"	"	0.308924
																	"	"	"	"	0.0360938
																	"	"	"	"	1.38315
																	"	"	"	"	0.857313
																	"	"	"	"	0.500201
																	"	"	"	"	0.0562557
																	"	"	"	"	0.220018
																	"	"	"	"	0.0708986
																	"	"	"	"	0.330864
																	"	"	"	"	0.0729275
																	"	"	"	"	0.196432
																	"	"	"	"	0.169992
																	"	"	"	"	0.0124739
																	"	"	"	"	0.0251852
																	"	"	"	"	0.166163
																	"	"	"	"	0.154373
																	"	"	"	"	2.44318
																	"	"	"	"	1.76788
																	"	"	"	"	0.547177
																	"	"	"	"	0.33371
																	"	"	"	"	0.143167
																	"	"	"	"	0.10699
																	"	"	"	"	0.0477304
																	"	"	"	"	0.125122
																	"	"	"	"	0.462648
																	"	"	"	"	0.239248
																	"	"	"	"	0.170047
																	"	"	"	"	0.156524
																	"	"	"	"	0.0328204
																	"	"	"	"	0.206191
																	"	"	"	"	0.76927
																	"	"	"	"	1.46816
																	"	"	"	"	0.0210001
																	"	"	"	"	0.0344489
																	"	"	"	"	0.218045
																	"	"	"	"	0.241938
																	"	"	"	"	0.0600155
																	"	"	"	"	0.0267598
																	"	"	"	"	0.307272
																	"	"	"	"	0.248736
																	"	"	"	"	0.204345
																	"	"	"	"	0.0967944
																	"	"	"	"	0.10557
																	"	"	"	"	0.0391925
																	"	"	"	"	0.0185146
																	"	"	"	"	0.244575
																	"	"	"	"	0.32702
																	"	"	"	"	0.6228
																	"	"	"	"	0.133888
																	"	"	"	"	0.130104
																	"	"	"	"	0.138065
																	"	"	"	"	0.270738
																	"	"	"	"	0.420727
																	"	"	"	"	0.0777314
																	"	"	"	"	0.0886634
																	"	"	"	"	0.0816633
																	"	"	"	"	0.0351365
																	"	"	"	"	0.1481
																	"	"	"	"	0.102022
																	"	"	"	"	0.0743039
																	"	"	"	"	0.0409457
																	"	"	"	"	0.17102
																	"	"	"	"	0.0963279
																	"	"	"	"	0.031282
																	"	"	"	"	0.0311353
																	"	"	"	"	0.0534629
																	"	"	"	"	0.250363
																	"	"	"	"	0.204302
																	"	"	"	"	0.10465
																	"	"	"	"	0.154649
																	"	"	"	"	0.275737
																	"	"	"	"	0.0590106
																	"	"	"	"	0.488405
																	"	"	"	"	0.107608
																	"	"	"	"	0.32884
																	"	"	"	"	0.115334
																	"	"	"	"	0.0342492
																	"	"	"	"	0.049501
																	"	"	"	"	0.260029
																	"	"	"	"	0.247201
																	"	"	"	"	0.219796
																	"	"	"	"	0.326718
																	"	"	"	"	0.197029
																	"	"	"	"	0.0894848
																	"	"	"	"	0.0635367
																	"	"	"	"	0.0490853
																	"	"	"	"	0.0914144
																	"	"	"	"	0.21081
																	"	"	"	"	0.608792
																	"	"	"	"	0.368053
																	"	"	"	"	0.253007
																	"	"	"	"	0.16084
																	"	"	"	"	0.237051
																	"	"	"	"	0.0544263
																	"	"	"	"	0.0576046
																	"	"	"	"	0.144809
																	"	"	"	"	0.25686
																	"	"	"	"	0.0103669
																	"	"	"	"	0.0985386
																	"	"	"	"	0.352994
																	aged	naïve	-MK801	-UCPH	3.41482
																	"	"	"	"	0.374272
																	"	"	"	"	1.95097
																	"	"	"	"	0.63656
																	"	"	"	"	4.50092
																	"	"	"	"	2.2952
																	"	"	"	"	0.152659
																	"	"	"	"	0.786344
																	"	"	"	"	0.669286
																	"	"	"	"	5.7631
																	"	"	"	"	0.676545
																	"	"	"	"	1.22284
																	"	"	"	"	0.0810314
																	"	"	"	"	2.44786
																	"	"	"	"	2.11608
																	"	"	"	"	0.807252
																	"	"	"	"	1.14354
																	"	"	"	"	1.23781
																	"	"	"	"	3.08021
																	"	"	"	"	4.79855
																	"	"	"	"	0.375049
																	"	"	"	"	0.61535
																	"	"	"	"	0.131889
																	"	"	"	"	3.45933
																	"	"	"	"	0.990375
																	"	"	"	"	0.88006
																	"	"	"	"	0.465905
																	"	"	"	"	3.3602
																	"	"	"	"	7.43976
																	"	"	"	"	3.66226
																	"	"	"	"	1.76199
																	"	"	"	"	0.610629
																	"	"	"	"	1.37797
																	"	"	"	"	0.674948
																	"	"	"	"	0.144693
																	"	"	"	"	0.246116
																	"	"	"	"	0.368504
																	"	"	"	"	0.469078
																	"	"	"	"	0.354379
																	"	"	"	"	0.066698
																	"	"	"	"	0.0699547
																	"	"	"	"	0.0255188
																	"	"	"	"	1.19416
																	"	"	"	"	0.213739
																	"	"	"	"	0.00733266
																	"	"	"	"	0.43433
																	"	"	"	"	0.190306
																	"	"	"	"	0.0964723
																	"	"	"	"	0.395891
																	"	"	"	"	0.0899164
																	"	"	"	"	0.151324
																	"	"	"	"	0.038273
																	"	"	"	"	0.134292
																	"	"	"	"	0.0586223
																	"	"	"	"	0.0417413
																	"	"	"	"	0.516433
																	"	"	"	"	0.985002
																	"	"	"	"	0.141778
																	"	"	"	"	8.26507
																	"	"	"	"	1.89093
																	"	"	"	"	2.74853
																	"	"	"	"	1.19556
																	"	"	"	"	6.16282
																	"	"	"	"	1.73926
																	"	"	"	"	0.199462
																	"	"	"	"	0.869763
																	"	"	"	"	0.945488
																	"	"	"	"	1.48738
																	"	"	"	"	0.800092
																	"	"	"	"	1.47142
																	"	"	"	"	0.220058
																	"	"	"	"	0.716338
																	"	"	"	"	0.311174
																	"	"	"	"	0.480802
																	"	"	"	"	0.124795
																	"	"	"	"	0.171416
																	"	"	"	"	0.564283
																	"	"	"	"	0.0516725
																	"	"	"	"	0.104076
																	"	"	"	"	0.136411
																	"	"	"	"	0.0797551
																	"	"	"	"	0.0896377
																	"	"	"	"	0.360935
																	"	"	"	"	0.451321
																	"	"	"	"	2.2348
																	"	"	"	"	1.44497
																	"	"	"	"	4.51178
																	"	"	"	"	0.00689733
																	"	"	"	"	0.605557
																	"	"	"	"	3.69444
																	"	"	"	"	2.16874
																	"	"	"	"	0.417679
																	"	"	"	"	2.00955
																	"	"	"	"	0.895069
																	"	"	"	"	0.188602
																	"	"	"	"	0.920908
																	"	"	"	"	0.0284
																	"	"	"	"	3.97537
																	"	"	"	"	0.0619586
																	"	"	"	"	1.53088
																	"	"	"	"	1.04093
																	"	"	"	"	0.00797322
																	"	"	"	"	0.313145
																	"	"	"	"	1.11357
																	"	"	"	"	0.838896
																	"	"	"	"	0.215765
																	"	"	"	"	0.522087
																	"	"	"	"	1.26198
																	"	"	"	"	0.115426
																	"	"	"	"	0.332559
																	"	"	"	"	0.0581508
																	"	"	"	"	1.65076
																	"	"	"	"	1.20915
																	"	"	"	"	1.61865
																	"	"	"	"	0.104655
																	"	"	"	"	0.0900505
																	"	"	"	"	0.429838
																	"	"	"	"	0.118424
																	"	"	"	"	0.160878
																	"	"	"	"	0.14732
																	"	"	"	"	0.207905
																	"	"	"	"	0.0855652
																	"	"	"	"	0.535097
																	"	"	"	"	0.600278
																	"	"	"	"	0.0419237
																	"	"	"	"	0.0525851
																	"	"	"	"	0.0556846
																	"	"	"	"	1.03648
																	"	"	"	"	0.231937
																	"	"	"	"	0.113663
																	"	"	"	"	0.328723
																	"	"	"	"	0.321085
																	"	"	"	"	0.109047
																	"	"	"	"	0.126069
																	"	"	"	"	0.367004
																	"	"	"	"	0.0900627
																	"	"	"	"	0.186776
																	"	"	"	"	0.431769
																	"	"	"	"	0.0998184
																	"	"	"	"	0.177575
																	"	"	"	"	0.297329
																	"	"	"	"	0.0753575
																	"	"	"	"	0.229998
																	"	"	"	"	0.542227
																	"	"	"	"	0.450082
																	"	"	"	"	0.0612879
																	"	"	"	"	0.102753
																	"	"	"	"	0.13992
																	"	"	"	"	0.0808759
																	"	"	"	"	0.0136576
																	"	"	"	"	0.00819385
																	"	"	"	"	0.0756206
																	"	"	"	"	0.0401496
																	"	"	"	"	0.0629717
																	"	"	"	"	0.220613
																	"	"	"	"	0.238616
																	"	"	"	"	0.115761
																	"	"	"	"	0.00920365
																	"	"	"	"	0.00190579
																	"	"	"	"	0.00374474
																	"	"	"	"	0.0333602
																	"	"	"	"	0.0352465
																	"	"	"	"	0.0569238
																	"	"	"	"	0.0243624
																	"	"	"	"	0.0347875
																	"	"	"	"	0.0893027
																	"	"	"	"	0.0352053
																	"	"	"	"	0.020272
																	"	"	"	"	0.112548
																	"	"	"	"	0.755241
																	"	"	"	"	0.205864
																	"	"	"	"	0.206206
																	"	"	"	"	0.0851777
																	"	"	"	"	0.0620731
																	"	"	"	"	0.307409
																	"	"	"	"	0.0235023
																	"	"	"	"	0.202923
																	"	"	"	"	0.102588
																	"	"	"	"	0.138628
																	"	"	"	"	0.175999
																	"	"	"	"	0.0880775
																	"	"	"	"	0.43666
																	"	"	"	"	0.0179647
																	"	"	"	"	0.236163
																	"	"	"	"	0.0416613
																	"	"	"	"	0.0752646
																	"	"	"	"	0.157698
																	"	"	"	"	0.153835
																	"	"	"	"	0.0135324
																	"	"	"	"	0.0433287
																	"	"	"	"	0.131466
																	"	"	"	"	0.049173
																	"	"	"	"	0.143986
																	"	"	"	"	0.0600802
																	"	"	"	"	0.110726
																	"	"	"	"	0.257375
																	aged	trained	-MK801	-UCPH	0.847726
																	"	"	"	"	4.36157
																	"	"	"	"	8.16624
																	"	"	"	"	10.8642
																	"	"	"	"	7.28393
																	"	"	"	"	2.02604
																	"	"	"	"	1.81493
																	"	"	"	"	1.35694
																	"	"	"	"	1.35402
																	"	"	"	"	0.806923
																	"	"	"	"	0.0947808
																	"	"	"	"	1.66716
																	"	"	"	"	1.62068
																	"	"	"	"	3.16852
																	"	"	"	"	2.23348
																	"	"	"	"	4.26043
																	"	"	"	"	8.46398
																	"	"	"	"	11.7729
																	"	"	"	"	11.4444
																	"	"	"	"	2.13175
																	"	"	"	"	2.24973
																	"	"	"	"	1.31832
																	"	"	"	"	1.03081
																	"	"	"	"	0.0878364
																	"	"	"	"	0.0840763
																	"	"	"	"	1.61048
																	"	"	"	"	1.15894
																	"	"	"	"	3.17834
																	"	"	"	"	0.542942
																	"	"	"	"	1.16069
																	"	"	"	"	0.506838
																	"	"	"	"	1.33647
																	"	"	"	"	0.306817
																	"	"	"	"	0.537535
																	"	"	"	"	0.956606
																	"	"	"	"	1.11382
																	"	"	"	"	0.269302
																	"	"	"	"	0.568662
																	"	"	"	"	0.295154
																	"	"	"	"	0.333306
																	"	"	"	"	1.59697
																	"	"	"	"	0.224697
																	"	"	"	"	0.513844
																	"	"	"	"	1.24128
																	"	"	"	"	0.714235
																	"	"	"	"	1.17679
																	"	"	"	"	0.433043
																	"	"	"	"	0.675348
																	"	"	"	"	1.26549
																	"	"	"	"	0.652763
																	"	"	"	"	0.29258
																	"	"	"	"	0.178229
																	"	"	"	"	0.0722781
																	"	"	"	"	0.448493
																	"	"	"	"	2.60061
																	"	"	"	"	0.129434
																	"	"	"	"	0.103545
																	"	"	"	"	0.693479
																	"	"	"	"	0.51345
																	"	"	"	"	0.149519
																	"	"	"	"	0.784264
																	"	"	"	"	0.22525
																	"	"	"	"	0.0836343
																	"	"	"	"	0.229754
																	"	"	"	"	0.913249
																	"	"	"	"	0.0830602
																	"	"	"	"	0.671966
																	"	"	"	"	0.355606
																	"	"	"	"	0.00694102
																	"	"	"	"	0.891587
																	"	"	"	"	0.318948
																	"	"	"	"	0.0638643
																	"	"	"	"	0.339731
																	"	"	"	"	0.239319
																	"	"	"	"	0.346804
																	"	"	"	"	0.0592917
																	"	"	"	"	0.0512805
																	"	"	"	"	0.0189561
																	"	"	"	"	0.0379404
																	"	"	"	"	0.015957
																	"	"	"	"	0.236507
																	"	"	"	"	0.144062
																	"	"	"	"	0.0406657
																	"	"	"	"	0.305357
																	"	"	"	"	0.623583
																	"	"	"	"	1.02097
																	"	"	"	"	0.484991
																	"	"	"	"	0.0119883
																	"	"	"	"	0.0223449
																	"	"	"	"	0.193728
																	"	"	"	"	0.851439
																	"	"	"	"	0.0277208
																	"	"	"	"	0.623409
																	"	"	"	"	0.00438555
																	"	"	"	"	0.00333669
																	"	"	"	"	0.637702
																	"	"	"	"	0.216872
																	"	"	"	"	0.0335413
																	"	"	"	"	0.660127
																	"	"	"	"	0.37846
																	"	"	"	"	0.381054
																	"	"	"	"	0.1553
																	"	"	"	"	0.024531
																	"	"	"	"	0.102756
																	"	"	"	"	0.203403
																	"	"	"	"	0.0906986
																	"	"	"	"	0.448809
																	"	"	"	"	0.38182
																	"	"	"	"	0.0307001
																	"	"	"	"	0.613827
																	"	"	"	"	0.123879
																	"	"	"	"	0.0682816
																	"	"	"	"	0.037208
																	"	"	"	"	0.11994
																	"	"	"	"	0.153605
																	"	"	"	"	1.23278
																	"	"	"	"	0.558676
																	"	"	"	"	0.00022744
																	"	"	"	"	0.325719
																	"	"	"	"	1.19959
																	"	"	"	"	0.771998
																	"	"	"	"	1.92482
																	"	"	"	"	0.107448
																	"	"	"	"	0.221557
																	"	"	"	"	0.199184
																	"	"	"	"	0.30421
																	"	"	"	"	0.504485
																	"	"	"	"	0.219065
																	"	"	"	"	0.365674
																	"	"	"	"	0.215967
																	"	"	"	"	0.0538232
																	"	"	"	"	0.0133201
																	"	"	"	"	0.0191214
																	"	"	"	"	0.0928126
																	"	"	"	"	0.0729561
																	"	"	"	"	0.280656
																	"	"	"	"	0.140652
																	"	"	"	"	0.0192726
																	"	"	"	"	0.0506234
																	"	"	"	"	0.209546
																	"	"	"	"	3.65349
																	"	"	"	"	49.5194
																	"	"	"	"	4.20213
																	"	"	"	"	1.13082
																	"	"	"	"	17.143
																	"	"	"	"	12.6662
																	"	"	"	"	39.8686
																	"	"	"	"	24.427
																	"	"	"	"	7.81951
																	"	"	"	"	18.3274
																	"	"	"	"	4.2566
																	"	"	"	"	9.5715
																	"	"	"	"	7.67446
																	"	"	"	"	1.11968
																	"	"	"	"	0.521336
																	"	"	"	"	39.4524
																	"	"	"	"	1.21745
																	"	"	"	"	1.99601
																	"	"	"	"	29.17
																	"	"	"	"	9.67246
																	"	"	"	"	29.7159
																	"	"	"	"	16.7939
																	"	"	"	"	6.96012
																	"	"	"	"	23.9442
																	"	"	"	"	2.26559
																	"	"	"	"	7.60444
																	"	"	"	"	5.18321
																	"	"	"	"	0.303196
																	"	"	"	"	1.99052
																	"	"	"	"	8.11935
																	"	"	"	"	6.23414
																	"	"	"	"	1.53984
																	"	"	"	"	1.74337
																	"	"	"	"	6.09149
																	"	"	"	"	4.07676
																	"	"	"	"	1.56095
																	"	"	"	"	0.88904
																	"	"	"	"	2.7074
																	"	"	"	"	6.44713
																	"	"	"	"	4.39077
																	"	"	"	"	6.59528
																	"	"	"	"	3.70248
																	aged	trained	+MK801	-UCPH	0.829171
																	"	"	"	"	0.590548
																	"	"	"	"	0.841139
																	"	"	"	"	0.443171
																	"	"	"	"	0.860146
																	"	"	"	"	0.0305267
																	"	"	"	"	0.0147079
																	"	"	"	"	0.165954
																	"	"	"	"	0.00283709
																	"	"	"	"	0.125762
																	"	"	"	"	0.0928748
																	"	"	"	"	0.0165255
																	"	"	"	"	0.569641
																	"	"	"	"	0.0332471
																	"	"	"	"	0.807606
																	"	"	"	"	0.290045
																	"	"	"	"	0.752664
																	"	"	"	"	0.494416
																	"	"	"	"	0.227307
																	"	"	"	"	0.0239713
																	"	"	"	"	0.160808
																	"	"	"	"	0.153765
																	"	"	"	"	0.156269
																	"	"	"	"	0.0294663
																	"	"	"	"	0.0940558
																	"	"	"	"	0.193472
																	"	"	"	"	0.146034
																	"	"	"	"	0.404868
																	"	"	"	"	0.0386829
																	"	"	"	"	0.110359
																	"	"	"	"	0.0990007
																	"	"	"	"	0.155064
																	"	"	"	"	0.453664
																	"	"	"	"	0.0496864
																	"	"	"	"	0.685751
																	"	"	"	"	0.196948
																	"	"	"	"	0.726713
																	"	"	"	"	0.208116
																	"	"	"	"	0.166234
																	"	"	"	"	0.425098
																	"	"	"	"	0.0488551
																	"	"	"	"	0.366331
																	"	"	"	"	0.325034
																	"	"	"	"	0.163445
																	"	"	"	"	0.0273483
																	"	"	"	"	0.257873
																	"	"	"	"	0.161666
																	"	"	"	"	0.220424
																	"	"	"	"	0.671933
																	"	"	"	"	0.145614
																	"	"	"	"	0.110946
																	"	"	"	"	0.248344
																	"	"	"	"	0.0125159
																	"	"	"	"	0.0136615
																	"	"	"	"	0.0693112
																	"	"	"	"	0.239975
																	"	"	"	"	6.0061
																	"	"	"	"	3.96276
																	"	"	"	"	1.77278
																	"	"	"	"	1.26417
																	"	"	"	"	0.9564
																	"	"	"	"	0.996436
																	"	"	"	"	0.529478
																	"	"	"	"	0.294072
																	"	"	"	"	0.361076
																	"	"	"	"	0.298922
																	"	"	"	"	0.236718
																	"	"	"	"	0.176495
																	"	"	"	"	0.425407
																	"	"	"	"	0.0639085
																	"	"	"	"	3.15371
																	"	"	"	"	2.00383
																	"	"	"	"	1.12545
																	"	"	"	"	0.25443
																	"	"	"	"	0.217095
																	"	"	"	"	0.48962
																	"	"	"	"	0.165595
																	"	"	"	"	0.133988
																	"	"	"	"	0.140664
																	"	"	"	"	0.080336
																	"	"	"	"	0.301882
																	"	"	"	"	0.0165063
																	"	"	"	"	0.011105
																	"	"	"	"	0.124957
																	"	"	"	"	0.85222
																	"	"	"	"	0.668303
																	"	"	"	"	0.143067
																	"	"	"	"	0.0546319
																	"	"	"	"	0.0136438
																	"	"	"	"	0.21577
																	"	"	"	"	0.00602115
																	"	"	"	"	0.185756
																	"	"	"	"	0.0924434
																	"	"	"	"	0.0105645
																	"	"	"	"	0.313797
																	"	"	"	"	0.228519
																	"	"	"	"	0.0110711
																	"	"	"	"	0.207497
																	"	"	"	"	0.706015
																	"	"	"	"	0.0516497
																	"	"	"	"	0.0146804
																	"	"	"	"	0.0418227
																	"	"	"	"	0.0994849
																	"	"	"	"	0.186055
																	"	"	"	"	0.00175879
																	"	"	"	"	0.378738
																	"	"	"	"	0.248786
																	"	"	"	"	0.040303
																	"	"	"	"	0.127143
																	"	"	"	"	0.0845819
																	"	"	"	"	0.0414514
																	"	"	"	"	0.00535877
																	"	"	"	"	0.0702154
																	"	"	"	"	0.245695
																	"	"	"	"	0.155505
																	"	"	"	"	0.139851
																	"	"	"	"	0.00209676
																	"	"	"	"	0.0512595
																	"	"	"	"	0.212132
																	"	"	"	"	0.0385735
																	"	"	"	"	0.228011
																	"	"	"	"	0.101012
																	"	"	"	"	0.105615
																	"	"	"	"	0.385528
																	"	"	"	"	0.129223
																	"	"	"	"	0.0642642
																	"	"	"	"	0.859498
																	"	"	"	"	0.191734
																	"	"	"	"	0.11114
																	"	"	"	"	0.0673222
																	"	"	"	"	0.0906979
																	"	"	"	"	0.0961999
																	"	"	"	"	0.0296628
																	"	"	"	"	0.0731156
																	"	"	"	"	0.0361002
																	"	"	"	"	0.112891
																	"	"	"	"	0.332639
																	"	"	"	"	0.220181
																	"	"	"	"	0.184759
																	"	"	"	"	0.0431264
																	"	"	"	"	0.621287
																	"	"	"	"	0.0214944
																	"	"	"	"	0.508487
																	"	"	"	"	0.311546
																	"	"	"	"	0.00689725
																	"	"	"	"	0.858924
																	"	"	"	"	0.186408
																	"	"	"	"	0.0154027
																	"	"	"	"	0.0699543
																	"	"	"	"	0.0182003
																	"	"	"	"	0.285703
																	"	"	"	"	0.291047
																	"	"	"	"	0.248408
																	"	"	"	"	0.0792178
																	"	"	"	"	0.187852
																	"	"	"	"	0.0255986
																	"	"	"	"	0.118562
																	"	"	"	"	0.0485669
																	"	"	"	"	0.0444696
																	"	"	"	"	0.0238128
																	"	"	"	"	0.0400933
																	"	"	"	"	0.0165243
																	"	"	"	"	0.00407899
																	"	"	"	"	0.0381577
																	"	"	"	"	0.0552812
																	"	"	"	"	0.0880502
																	"	"	"	"	0.0494693
																	"	"	"	"	0.0114983
																	aged	trained	-MK801	+UCPH	0.446222
																	"	"	"	"	1.18119
																	"	"	"	"	0.83881
																	"	"	"	"	0.0374778
																	"	"	"	"	0.0349071
																	"	"	"	"	0.0636654
																	"	"	"	"	0.303011
																	"	"	"	"	1.23254
																	"	"	"	"	0.591058
																	"	"	"	"	0.457999
																	"	"	"	"	0.485305
																	"	"	"	"	0.133437
																	"	"	"	"	0.276766
																	"	"	"	"	0.960871
																	"	"	"	"	1.26211
																	"	"	"	"	1.88555
																	"	"	"	"	0.943195
																	"	"	"	"	0.0460047
																	"	"	"	"	0.0822335
																	"	"	"	"	0.0869258
																	"	"	"	"	0.121624
																	"	"	"	"	0.686522
																	"	"	"	"	0.514971
																	"	"	"	"	0.0646405
																	"	"	"	"	0.116458
																	"	"	"	"	0.407409
																	"	"	"	"	0.0919323
																	"	"	"	"	0.506037
																	"	"	"	"	0.829116
																	"	"	"	"	0.131736
																	"	"	"	"	0.552739
																	"	"	"	"	1.86476
																	"	"	"	"	1.38099
																	"	"	"	"	1.3338
																	"	"	"	"	0.222141
																	"	"	"	"	0.755913
																	"	"	"	"	1.02343
																	"	"	"	"	0.206793
																	"	"	"	"	0.256936
																	"	"	"	"	1.89688
																	"	"	"	"	1.21733
																	"	"	"	"	0.624538
																	"	"	"	"	0.415691
																	"	"	"	"	0.024252
																	"	"	"	"	0.746482
																	"	"	"	"	0.0104043
																	"	"	"	"	0.248983
																	"	"	"	"	0.458471
																	"	"	"	"	0.38311
																	"	"	"	"	0.203391
																	"	"	"	"	0.0371795
																	"	"	"	"	0.159969
																	"	"	"	"	0.00962878
																	"	"	"	"	1.13587
																	"	"	"	"	0.461515
																	"	"	"	"	0.00956719
																	"	"	"	"	1.40079
																	"	"	"	"	3.07011
																	"	"	"	"	10.7575
																	"	"	"	"	7.90531
																	"	"	"	"	9.2214
																	"	"	"	"	2.40689
																	"	"	"	"	1.81216
																	"	"	"	"	0.32991
																	"	"	"	"	4.3895
																	"	"	"	"	8.40883
																	"	"	"	"	0.0243846
																	"	"	"	"	0.925028
																	"	"	"	"	3.13224
																	"	"	"	"	2.99176
																	"	"	"	"	6.6776
																	"	"	"	"	7.65707
																	"	"	"	"	5.13923
																	"	"	"	"	7.67969
																	"	"	"	"	2.86312
																	"	"	"	"	1.27331
																	"	"	"	"	0.841594
																	"	"	"	"	4.29253
																	"	"	"	"	0.0244835
																	"	"	"	"	0.577999
																	"	"	"	"	0.822556
																	"	"	"	"	4.20103
																	"	"	"	"	0.0517994
																	"	"	"	"	0.5706
																	"	"	"	"	6.19142
																	"	"	"	"	6.8094
																	"	"	"	"	4.88786
																	"	"	"	"	5.77502
																	"	"	"	"	0.811181
																	"	"	"	"	2.45465
																	"	"	"	"	0.252517
																	"	"	"	"	2.38691
																	"	"	"	"	0.11747
																	"	"	"	"	0.0693656
																	"	"	"	"	0.618364
																	"	"	"	"	2.43958
																	"	"	"	"	0.0309645
																	"	"	"	"	0.180764
																	"	"	"	"	0.634322
																	"	"	"	"	0.508489
																	"	"	"	"	0.0680336
																	"	"	"	"	0.0939609
																	"	"	"	"	0.275593
																	"	"	"	"	0.0484527
																	"	"	"	"	0.219377
																	"	"	"	"	0.284825
																	"	"	"	"	0.0935285
																	"	"	"	"	0.09616
																	"	"	"	"	0.370377
																	"	"	"	"	0.441241
																	"	"	"	"	0.434126
																	"	"	"	"	0.100431
																	"	"	"	"	2.45425
																	"	"	"	"	0.604342
																	"	"	"	"	3.06747
																	"	"	"	"	0.240939
																	"	"	"	"	0.282967
																	"	"	"	"	8.5194e-05
																	"	"	"	"	0.747993
																	"	"	"	"	0.812045
																	"	"	"	"	0.17141
																	"	"	"	"	1.03218
																	"	"	"	"	0.604624
																	"	"	"	"	0.881233
																	"	"	"	"	1.17994
																	"	"	"	"	0.102377
																	aged	trained	+MK801	+UCPH	1.07072
																	"	"	"	"	0.931495
																	"	"	"	"	0.00242117
																	"	"	"	"	0.757397
																	"	"	"	"	0.0837564
																	"	"	"	"	0.202378
																	"	"	"	"	0.656779
																	"	"	"	"	0.19194
																	"	"	"	"	0.0205335
																	"	"	"	"	0.106428
																	"	"	"	"	0.0334452
																	"	"	"	"	0.181286
																	"	"	"	"	0.173748
																	"	"	"	"	0.934216
																	"	"	"	"	0.237146
																	"	"	"	"	0.480749
																	"	"	"	"	0.23272
																	"	"	"	"	0.542859
																	"	"	"	"	0.198407
																	"	"	"	"	0.333853
																	"	"	"	"	0.568165
																	"	"	"	"	0.501182
																	"	"	"	"	0.138992
																	"	"	"	"	0.119081
																	"	"	"	"	0.019163
																	"	"	"	"	0.267968
																	"	"	"	"	0.0216172
																	"	"	"	"	0.24582
																	"	"	"	"	0.807234
																	"	"	"	"	0.710591
																	"	"	"	"	0.189148
																	"	"	"	"	0.146067
																	"	"	"	"	0.477307
																	"	"	"	"	0.342099
																	"	"	"	"	0.0454169
																	"	"	"	"	0.667653
																	"	"	"	"	0.284133
																	"	"	"	"	1.59515
																	"	"	"	"	0.0233264
																	"	"	"	"	0.763561
																	"	"	"	"	0.122844
																	"	"	"	"	0.0802676
																	"	"	"	"	1.53675
																	"	"	"	"	1.1579
																	"	"	"	"	0.547095
																	"	"	"	"	0.187289
																	"	"	"	"	0.794242
																	"	"	"	"	0.10537
																	"	"	"	"	0.0717374
																	"	"	"	"	0.321711
																	"	"	"	"	0.0933957
																	"	"	"	"	0.764829
																	"	"	"	"	0.059183
																	"	"	"	"	0.237318
																	"	"	"	"	0.310231
																	"	"	"	"	0.566354
																	"	"	"	"	0.675381
																	"	"	"	"	0.422291
																	"	"	"	"	0.0418488
																	"	"	"	"	0.248336
																	"	"	"	"	0.0947055
																	"	"	"	"	0.400325
																	"	"	"	"	0.158894
																	"	"	"	"	0.108499
																	"	"	"	"	0.175308
																	"	"	"	"	0.0334669
																	"	"	"	"	0.235486
																	"	"	"	"	0.143438
																	"	"	"	"	0.0142236
																	"	"	"	"	0.0680223
																	"	"	"	"	0.827474
																	"	"	"	"	1.47421
																	"	"	"	"	1.02469
																	"	"	"	"	1.16964
																	"	"	"	"	0.929482
																	"	"	"	"	0.457008
																	"	"	"	"	0.380513
																	"	"	"	"	0.170951
																	"	"	"	"	0.582536
																	"	"	"	"	0.231183
																	"	"	"	"	0.490056
																	"	"	"	"	0.0160741
																	"	"	"	"	0.178113
																	"	"	"	"	0.422381
																	"	"	"	"	0.349012
																	"	"	"	"	0.417955
																	"	"	"	"	0.0642632
																	"	"	"	"	0.850681
																	"	"	"	"	0.209422
																	"	"	"	"	0.233449
																	"	"	"	"	0.142496
																	"	"	"	"	0.33887
																	"	"	"	"	0.432291
																	"	"	"	"	0.0750871
																	"	"	"	"	0.0741959
																	"	"	"	"	0.290192
																	"	"	"	"	0.0944777
																	"	"	"	"	0.104403
																	"	"	"	"	1.0318
																	"	"	"	"	0.0746147
																	"	"	"	"	0.390286
																	"	"	"	"	0.00343512
																	"	"	"	"	0.0275889
																	"	"	"	"	0.0702739
																	"	"	"	"	0.0767243
																	"	"	"	"	0.0505605
																	"	"	"	"	0.267998
																	"	"	"	"	0.00594344
																	"	"	"	"	0.24224
																	"	"	"	"	0.117124
																	"	"	"	"	0.0127577
																	"	"	"	"	0.133864
																	"	"	"	"	4.29757
																	"	"	"	"	0.529228
																	"	"	"	"	0.850716
																	"	"	"	"	0.0348987
																	"	"	"	"	0.937943
																	"	"	"	"	0.104045
																	"	"	"	"	0.0672211
																	"	"	"	"	0.289579
																	"	"	"	"	0.242296
																	"	"	"	"	0.0139362
																	"	"	"	"	0.118023
																	"	"	"	"	0.240318
																	"	"	"	"	0.267543
																	"	"	"	"	0.22926

## Sheet: Figure 5
	Figure 5A	age	CNO	Performance Index			Figure 5B	age	CNO	Performance Index			Figure 5C	age	genotype	Performance Index			Figure 5E	age	genotype	Performance Index
	left panel	young	-CNO	19			left panel	young	-CNO	30				young	MB060B/+	31				young	MB060B/+	31
		"	"	27				"	"	27				"	"	25				"	"	25
		"	"	20				"	"	28				"	"	39				"	"	39
		"	"	32				"	"	19				"	"	33				"	"	33
		"	"	37				"	"	26				"	"	25				"	"	25
		"	+CNO	22				"	"	16				"	"	30				"	"	30
		"	"	22				"	+CNO	20				"	"	34				"	"	34
		"	"	26				"	"	14				"	"	45				"	"	45
		"	"	24				"	"	14				"	MB060B/NR1 RNAi	46				"	MB060B/NR1-WT	43
		"	"	34				"	"	7				"	"	44				"	"	34
		"	"	26				"	"	7				"	"	42				"	"	47
		aged	-CNO	13				"	"	21				"	"	32				"	"	50
		"	"	-2				"	"	14				"	"	50				"	"	19
		"	"	16				aged	-CNO	8				"	"	36				"	MB060B/NR1-N631Q	16
		"	"	9				"	"	2				"	"	36				"	"	20
		"	"	18				"	"	-7				"	"	36				"	"	22
		"	+CNO	18				"	"	0				"	"	32				"	"	14
		"	"	24				"	"	-26				aged	MB060B/+	6				"	"	19
		"	"	21				"	+CNO	8				"	"	7				aged	MB060B/+	6
		"	"	27				"	"	18				"	"	24				"	"	7
		"	"	24				"	"	1				"	"	24				"	"	24
								"	"	5				"	"	16				"	"	24
								"	"	-18				"	"	22				"	"	16
	Figure 5A	age	CNO	odor	odor avoidance									"	"	11				"	"	22
	right panel	young	-CNO	CS+	40									"	"	21				"	"	11
		"	"	"	48		Figure 5B	age	CNO	odor	odor avoidance			"	"	14				"	"	21
		"	"	"	39		right panel	young	-CNO	CS+	48			"	"	28				"	"	14
		"	"	"	39			"	"	"	44			"	MB060B/NR1 RNAi	32				"	"	28
		"	"	"	28			"	"	"	44			"	"	29				"	MB060B/NR1-WT	7
		"	"	CS-	8			"	"	"	44			"	"	36				"	"	0
		"	"	"	13			"	"	"	45			"	"	42				"	"	1
		"	"	"	-13			"	"	"	24			"	"	49				"	"	6
		"	"	"	-18			"	"	"	66			"	"	44				"	"	10
		"	"	"	-30			"	"	CS-	-33			"	"	42				"	MB060B/NR1-N631Q	1
		"	"	IAA	-14			"	"	"	7			"	"	43				"	"	16
		"	"	"	-4			"	"	"	-21			"	"	21				"	"	14
		"	"	"	-21			"	"	"	-15			"	"	37				"	"	23
		"	"	"	-23			"	"	"	-3			"	"	22				"	"	6
		"	"	"	-9			"	"	"	-6			"	"	26
		"	+CNS	CS+	47			"	"	"	-6			"	"	46
		"	"	"	46			"	"	IAA	-41			"	"	35			Figure 5F	age	genotype	odor	odor avoidance
		"	"	"	38			"	"		-20									young	MB060B/+	CS+	27
		"	"	"	30			"	"	"	-18									"	"	"	43
		"	"	"	27			"	"	"	-7		Figure 5D	age	genotype	odor	odor avoidance			"	"	"	28
		"	"	CS-	-2			"	"	"	-24			young	MB060B/+	CS+	27			"	"	"	27
		"	"	"	15			"	+CNS	CS+	14			"	"	"	43			"	"	"	45
		"	"	"	-36			"	"	"	19			"	"	"	28			"	"	"	50
		"	"	"	-22			"	"	"	10			"	"	"	27			"	"	"	42
		"	"	"	-34			"	"	"	-5			"	"	"	45			"	"	CS-	-27
		"	"	IAA	-20			"	"	"	-3			"	"	"	50			"	"	"	-5
		"	"	"	-1			"	"	"	10			"	"	"	42			"	"	"	-1
		"	"	"	-15			"	"	"	62			"	"	CS-	-27			"	"	"	-9
		"	"	"	-18			"	"	"	36			"	"	"	-5			"	"	"	-7
		"	"	"	-24			"	"	"	34			"	"	"	-1			"	"	"	0
		"	"	"	-5			"	"	"	63			"	"	"	-9			"	"	"	-16
		aged	-CNO	CS+	14			"	"	CS-	23			"	"	"	-7			"	MB060B/NR1-WT	CS+	59
		"	"	"	-10			"	"	"	39			"	"	"	0			"	"	"	50
		"	"	"	-3			"	"	"	36			"	"	"	-16			"	"	"	39
		"	"	"	20			"	"	"	44			"	MB060B/NR1 RNAi	CS+	41			"	"	"	50
		"	"	"	0			"	"	"	34			"	"	"	12			"	"	"	55
		"	"	"	44			"	"	"	24			"	"	"	27			"	"	"	48
		"	"	"	37			"	"	"	41			"	"	"	39			"	"	"	35
		"	"	CS-	14			"	"	IAA	41			"	"	"	49			"	"	CS-	0
		"	"	"	-5			"	"	"	22			"	"	"	50			"	"	"	-8
		"	"	"	-1			"	"	"	35			"	"	CS-	-11			"	"	"	-19
		"	"	"	3			"	"	"	55			"	"	"	-37			"	"	"	-12
		"	"	"	17			"	"	"	57			"	"	"	-19			"	"	"	8
		"	"	"	11			aged	-CNO	CS+	18			"	"	"	-22			"	"	"	-3
		"	"	IAA	24			"	"	"	-5			"	"	"	-3			"	"	"	-4
		"	"	"	34			"	"	"	-12			"	"	"	-24			"	"	"	-12
		"	"	"	61			"	"	"	1			"	"	"	-20			"	MB060B/NR1-N631Q	CS+	27
		"	"	"	34			"	"	"	-5			aged	MB060B/+	CS+	15			"	"	"	23
		"	"	"	26			"	"	"	41			"	"	"	35			"	"	"	14
		"	+CNS	CS+	33			"	"	"	30			"	"	"	5			"	"	"	23
		"	"	"	29			"	"	CS-	18			"	"	"	26			"	"	"	25
		"	"	"	29			"	"	"	13			"	"	"	46			"	"	"	18
		"	"	"	24			"	"	"	19			"	"	"	33			"	"	CS-	4
		"	"	"	32			"	"	"	-3			"	"	CS-	14			"	"	"	19
		"	"	CS-	-7			"	"	"	10			"	"	"	10			"	"	"	3
		"	"	"	-4			"	"	IAA	30			"	"	"	7			"	"	"	-5
		"	"	"	-20			"	"	"	47			"	"	"	34			"	"	"	50
		"	"	"	-14			"	"	"	50			"	"	"	35			"	"	"	-16
		"	"	"	-17			"	"	"	37			"	"	"	20			"	"	"	4
		"	"	IAA	-23			"	"	"	43			"	MB060B/NR1 RNAi	CS+	45			aged	MB060B/+	CS+	15
		"	"	"	-24			"	+CNS	CS+	8			"	"	"	38			"	"	"	35
		"	"	"	18			"	"	"	-3			"	"	"	11			"	"	"	5
		"	"	"	7			"	"	"	-5			"	"	"	31			"	"	"	26
		"	"	"	14			"	"	"	-7			"	"	"	39			"	"	"	46
								"	"	"	14			"	"	CS-	-15			"	"	"	33
								"	"	"	39			"	"	"	-20			"	"	CS-	14
								"	"	"	60			"	"	"	9			"	"	"	10
								"	"	CS-	22			"	"	"	-22			"	"	"	7
								"	"	"	19			"	"	"	-10			"	"	"	34
								"	"	"	14									"	"	"	35
								"	"	"	19									"	"	"	20
								"	"	"	9									"	MB060B/NR1-WT	CS+	26
								"	"	"	24									"	"	"	19
								"	"	IAA	47									"	"	"	18
								"	"	"	15									"	"	"	11
								"	"	"	51									"	"	"	34
								"	"	"	10									"	"	CS-	8
								"	"	"	78									"	"	"	6
																				"	"	"	-8
																				"	"	"	26
																				"	"	"	33
																				"	MB060B/NR1-N631Q	CS+	-2
																				"	"	"	17
																				"	"	"	-8
																				"	"	"	33
																				"	"	"	66
																				"	"	CS-	-1
																				"	"	"	7
																				"	"	"	20
																				"	"	"	27
																				"	"	"	18

## Sheet: Figure 6
	Figure 6A	tub-GAL80ts/+; kayak-GAL4/UAS-Dop2R RNAi					Figure 6B	tub-GAL80ts/UAS-Dop1R1 RNAi; kayak-GAL4/+					Figure 6C	age	drug	odor	odor avoidance
	left panel	age	temperature	performance index			left panel	age	temperature	24hr memory				aged	-sulpiride	CS+	12
		young	permissive	45				young	permissive	25				"	"	"	26
		"	"	35				"	"	38				"	"	"	19
		"	"	43				"	"	30				"	"	"	34
		"	"	42				"	"	39				"	"	"	7
		"	"	35				"	"	39				"	"	CS-	15
		"	"	27				"	"	55				"	"	"	11
		"	restrictive	8				"	restrictive	39				"	"	"	-6
		"	"	31				"	"	19				"	"	"	13
		"	"	20				"	"	21				"	"	"	25
		"	"	6				"	"	6				"	+ sulpiride	CS+	11
		"	"	19				"	"	28				"	"	"	19
		"	"	12				"	"	19				"	"	"	24
		"	"	5				aged	permissive	0				"	"	"	28
		aged	permissive	2				"	"	2				"	"	"	19
		"	"	4				"	"	22				"	"	CS-	-3
		"	"	10				"	"	21				"	"	"	-3
		"	"	9				"	"	19				"	"	"	-27
		"	"	11				"	"	16				"	"	"	-15
		"	"	-17				"	restrictive	19				"	"	"	-26
		"	"	1				"	"	18
		"	"	10				"	"	10
		"	restrictive	10				"	"	23
		"	"	20				"	"	18
		"	"	28				"	"	18
		"	"	11
		"	"	15
		"	"	13			Figure 6B	age	temperature	odor	odor avoidance
		"	"	12			right panel	young	permissive	CS+	47
		"	"	7				"	"	"	47
		"	"	15				"	"	"	23
		"	"	21				"	"	"	57
		"	"	8				"	"	"	54
		"	"	8				"	"	"	70
		"	"	13				"	"	CS-	15
								"	"	"	4
								"	"	"	-13
	Figure 6A	age	temperature	odor	odor avoidance			"	"	"	6
	right panel	young	permissive	CS+	69			"	"	"	-2
		"	"	"	64			"	"		10
		"	"	"	59			"	restrictive	CS+	65
		"	"	"	57			"	"	"	51
		"	"	"	23			"	"	"	47
		"	"	CS-	-21			"	"	"	66
		"	"	"	-1			"	"	"	41
		"	"	"	-20			"	"	"	60
		"	"	"	3			"	"	CS-	15
		"	"	"	6			"	"	"	21
		"	restrictive	CS+	57			"	"	"	18
		"	"	"	35			"	"	"	28
		"	"	"	45			"	"	"	22
		"	"	"	54			aged	permissive	CS+	18
		"	"	"	41			"	"	"	8
		"	"	CS-	-31			"	"	"	29
		"	"	"	2			"	"	"	28
		"	"	"	1			"	"	"	46
		"	"	"	3			"	"	"	43
		"	"	"	-7			"	"	CS-	0
		aged	permissive	CS+	48			"	"	"	5
		"	"	"	27			"	"	"	28
		"	"	"	31			"	"	"	18
		"	"	"	15			"	"	"	37
		"	"	"	27			"	"	"	-1
		"	"	CS-	6			"	restrictive	CS+	25
		"	"	"	24			"	"	"	12
		"	"	"	8			"	"	"	26
		"	"	"	12			"	"	"	47
		"	"	"	6			"	"	"	38
		"	restrictive	CS+	32			"	"	"	27
		"	"	"	31			"	"	CS-	16
		"	"	"	37			"	"	"	17
		"	"	"	35			"	"	"	19
		"	"	"	42			"	"	"	20
		"	"	CS-	-9			"	"	"	49
		"	"	"	-3			"	"	"	42
		"	"	"	-7			"	"	"	29
		"	"	"	-3
		"	"	"	-28

## Sheet: Figure 7
Figure 7A	age	training	average response (OCT)	SEM (OCT)	average response (IMCH)	SEM (MCH)		age	training	log10 (CS+/ CS-)		Figure 7B	age	drug	average response (CS+)	SEM (CS+)	average response (CS-)	SEM (CS-)		age	drug	log10 (CS+/ CS-)		Figure 7C	age	drug	average response (CS+)	SEM (CS+)	average response (CS-)	SEM (CS-)		age	drug	log10 (CS+/ CS-)		Figure 7D	age	drug	average response (CS+)	SEM (CS+)	average response (CS-)	SEM (CS-)		age	drug	log10 (CS+/ CS-)
	young	naïve	2.08364	0.812015	-1.69141	0.998065		young	naïve	0.301129			young	-mem	-0.257395	0.945461	0.292614	0.893755		young	-mem	0.231168			young	-3IY	2.70269	0.83649	0.0414346	1.25494		young	-3IY	0.159232			young	-CNO	-0.98728	1.08496	1.61348	1.04398		young	-CNO	0.149389
	"	"	-0.911132	1.61007	0.0154637	2.08131		"	"	-0.264845			"	"	1.14984	1.17232	-0.181659	1.20101		"	"	0.204351			"	"	1.796	1.04279	0.547919	1.1629		"	"	0.125334			"	"	-1.96622	0.816301	0.0103226	0.939242		"	"	0.250846
	"	"	0.920488	1.48642	-0.794567	2.01919		"	"	-0.216665			"	"	2.17462	1.15796	-1.55067	1.35773		"	"	0.557727			"	"	2.78777	1.37723	-0.433969	1.15163		"	"	0.212923			"	"	-1.38422	0.716758	0.0211974	1.26733		"	"	0.209025
	"	"	0.913866	1.41066	0.72209	2.01299		"	"	0.00647782			"	"	2.26068	1.883	-1.56152	1.56426		"	"	0.390839			"	"	2.2252	0.974872	-0.568487	0.811698		"	"	0.144467			"	"	-0.58521	1.11127	1.52218	1.25331		"	"	0.459284
	"	"	-1.75597	1.31216	-0.189188	2.02298		"	"	0.404839			"	"	1.46881	1.35057	-3.9835	1.16026		"	"	0.345956			"	"	1.07327	1.07596	-0.357405	0.973919		"	"	0.239509			"	"	-0.224257	1.38711	1.84858	0.995293		"	"	0.0103728
	"	"	-1.23877	1.76963	-2.08344	1.54553		"	"	0.190047			"	"	1.62321	1.06427	-1.57149	1.22065		"	"	0.404824			"	"	1.92571	1.14984	-1.57894	0.683066		"	"	0.261907			"	"	-1.14812	1.19193	2.17413	0.985634		"	"	0.10416
	"	"	1.14369	0.858785	0.598051	2.42413		"	"	-0.546899			"	"	7.00153	2.75609	6.385	2.25907		"	"	0.587922			"	"	1.72122	1.08474	0.329491	1.01847		"	"	0.164166			"	"	5.80555	2.27311	5.35084	2.6082		"	"	0.406529
	"	"	-0.0210565	3.63434	6.53531	2.98534		"	trained	0.353906			"	"	15.2796	3.31109	16.5823	4.08304		"	"	0.446214			"	"	7.84962	1.72838	3.28496	1.54066		"	"	0.32337			"	"	16.612	2.95958	20.3786	4.92137		"	"	0.259554
	"	"	5.78427	2.50666	8.94364	2.82501		"	"	0.325974			"	"	33	5.00347	22.3715	3.43948		"	"	0.614199			"	"	19.3438	2.64003	13.9398	2.69172		"	"	0.356112			"	"	31.8683	3.95961	33.1317	4.24367		"	"	0.0686578
	"	"	8.92905	3.58778	13.9686	4.81943		"	"	0.146706			"	"	52.4056	7.25919	25.273	4.97117		"	"	0.552776			"	"	32.8628	3.40187	18.2978	3.25661		"	"	0.230013			"	"	45.8266	4.53271	33.9714	3.0494		"	"	0.162126
	"	"	12.5566	3.87662	18.8876	6.05194		"	"	0.317678			"	"	64.4843	8.27498	26.3709	3.96472		"	"	0.603095			"	"	43.3611	4.43427	23.3206	3.56197		"	"	0.257516			"	"	51.8054	5.46834	33.435	3.02698		"	"	0.150433
	"	"	12.4202	5.25198	19.4813	5.76994		"	"	0.206736			"	"	71.4707	8.92199	25.8226	4.01049		"	+mem	0.35896			"	"	50.2908	5.3938	27.2252	4.09147		"	"	0.379271			"	"	51.9807	5.39044	31.5791	2.87679		"	"	0.144189
	"	"	14.8893	5.21254	22.2255	6.24568		"	"	0.195672			"	"	77.3803	9.33315	24.7814	4.15115		"	"	0.305791			"	"	52.5072	5.4314	26.0758	4.01279		"	"	0.162409			"	"	51.4198	5.81016	29.5597	2.58437		"	"	0.242202
	"	"	16.0328	5.5329	22.7065	6.48755		"	"	0.146287			"	"	77.606	8.5301	23.8165	3.90879		"	"	0.358765			"	"	53.9009	5.81086	27.0421	4.75891		"	"	0.239621			"	"	51.2683	6.06197	25.5482	2.26995		"	"	0.131219
	"	"	19.2245	5.56223	22.1602	5.77067		"	"	0.374092			"	"	76.0641	8.8993	24.9412	3.7436		"	"	0.851895			"	"	53.6966	6.07241	27.8686	4.96171		"	"	0.302891			"	"	50.1825	5.89657	22.9755	2.37403		"	+CNO	0.18542
	"	"	20.2938	5.924	17.7861	5.68702		"	"	0.446499			"	"	78.2023	9.10568	22.825	4.0476		"	"	0.550829			"	"	53.5579	5.8984	26.4765	4.72398		"	"	0.273993			"	"	50.9101	5.78769	20.1362	1.72347		"	"	0.018928
	"	"	15.8419	5.71189	15.2732	5.3785		"	"	0.206102			"	"	74.605	8.53407	22.7365	3.5797		"	"	0.672599			"	"	49.2357	6.23003	26.0412	4.78847		"	+3IY	0.149126			"	"	47.4437	6.01919	17.2083	1.67085		"	"	0.120426
	"	"	16.8865	5.35929	18.4557	5.24862		"	"	0.178657			"	"	71.7034	8.84321	19.373	3.65444		"	"	0.731519			"	"	48.6702	6.37436	23.3745	4.95905		"	"	0.153254			"	"	46.2401	6.5831	15.5397	1.61698		"	"	0.381348
	"	"	13.4627	5.03933	16.5695	5.0722		"	"	0.273119			"	"	70.8939	9.39687	17.8062	3.15788		"	"	0.51605			"	"	46.2587	5.94517	21.823	4.40044		"	"	0.144994			"	"	43.8783	5.85254	14.7258	1.48508		"	"	0.0435082
	"	"	13.2082	5.11896	15.2592	5.29068		"	"	0.286383			"	"	66.2837	8.24758	18.1921	3.05127		"	"	0.172591			"	"	45.0803	6.6339	19.3377	4.12842		"	"	0.208281			"	"	41.3212	5.57192	14.3721	2.35488		"	"	0.179612
	"	"	12.1222	3.68037	15.1182	4.98403		aged	naïve	0.00420958			"	"	64.7361	7.63563	15.5053	3.16391		"	"	0.242241			"	"	38.1606	5.66476	19.8891	4.91749		"	"	0.383011			"	"	41.0991	4.97318	12.3171	1.36257		"	"	0.227323
	"	"	12.2749	3.17121	14.3088	5.3585		"	"	-0.130649			"	"	61.359	7.54974	14.9163	2.71652		"	"	0.222571			"	"	37.7261	5.82528	17.5434	3.95259		"	"	0.3323			"	"	41.0042	4.26261	12.9279	1.87873		"	"	0.475504
	"	"	10.2619	2.86727	13.3469	5.50846		"	"	-0.485671			"	"	57.9767	7.45856	14.8609	3.56736		aged	-mem	-0.427786			"	"	34.5605	5.64494	17.1589	4.36985		"	"	0.283111			"	"	38.1841	3.92255	11.9091	1.73575		"	"	0.28901
	"	"	9.0614	2.35645	14.245	5.28027		"	"	-0.217111			"	"	55.0493	6.97699	12.9115	3.06512		"	"	0.02657			"	"	33.4314	5.17882	17.2565	4.27085		"	"	0.208518			"	"	32.3762	4.05024	10.2542	1.80962		"	"	0.71436
	"	"	11.447	3.36091	12.5611	4.97058		"	"	-0.260154			"	"	52.5451	7.02856	12.613	3.67918		"	"	0.14553			"	"	30.2637	5.27019	16.568	4.12866		"	"	0.174871			"	"	27.3658	3.45104	9.85786	1.70071		"	"	0.279311
	"	"	10.2981	3.14432	11.219	4.49146		"	"	0.11151			"	"	52.1754	6.22426	11.4153	2.84523		"	"	0.0426714			"	"	29.662	5.33024	14.6259	4.21888		"	"	0.732016			"	"	29.6878	3.49938	8.92207	1.10126		"	"	0.0847797
	"	"	10.4231	3.0644	14.4676	5.19979		"	"	0.398356			"	"	47.0776	6.06865	10.8471	3.0841		"	"	0.375086			"	"	25.8967	4.70199	12.3726	3.85286		"	"	0.552638			"	"	29.6982	3.72747	10.8099	1.35297		"	"	0.0453066
	"	"	10.0597	2.87275	9.84457	4.24117		"	trained	0.319208			"	"	45.3778	7.21492	11.6162	2.44074		"	"	0.121618			"	"	24.8675	4.19937	12.035	3.31592		aged	-3IY	0.28455			"	"	28.2906	3.69182	9.07905	1.1198		"	"	0.152282
	"	"	8.28943	3.2229	9.86486	4.39247		"	"	0.419432			"	"	44.3565	6.15234	12.0986	2.85432		"	"	0.344573			"	"	23.102	4.72857	12.5733	4.27871		"	"	0.31388			"	"	24.4916	3.42578	10.9268	1.6035		aged	-CNO	-0.0982087
	"	"	7.24501	3.12896	11.4032	3.93671		"	"	0.0313472			"	"	42.0238	6.47064	10.3691	3.25506		"	"	0.491799			"	"	22.0341	4.3036	11.7086	3.72889		"	"	0.281949			"	"	23.1133	3.63316	8.98089	1.58042		"	"	0.0627403
	"	"	4.04856	2.75922	11.8577	3.93472		"	"	0.0581777			"	"	38.7712	6.47616	8.4174	2.44501		"	"	0.194942			"	"	20.7253	4.21025	10.6564	4.11493		"	"	0.0707191			"	"	22.4143	3.83788	8.78276	1.4037		"	"	0.134135
	"	"	3.19951	2.63941	8.51441	3.77912		"	"	0.142725			"	"	36.1767	5.29821	10.0885	2.52898		"	"	0.137582			"	"	20.3009	3.9324	10.4484	4.06252		"	"	0.370313			"	"	22.162	3.33613	8.49159	1.38944		"	"	0.124233
	"	"	4.59483	2.37675	11.3196	4.47373		"	"	0.159567			"	"	33.9221	5.04952	8.58798	2.68391		"	"	0.124054			"	"	20.9704	4.06619	9.55015	3.51264		"	"	0.139858			"	"	19.9986	3.45905	7.5633	1.20064		"	"	0.0703974
	"	"	4.67863	1.56274	9.36224	3.35213		"	"	0.02657			"	"	31.6341	4.93887	9.04482	3.09953		"	"	0.00206587			"	"	17.4833	3.99746	9.66386	3.40373		"	"	0.154936			"	"	17.7368	3.47428	6.20255	1.42107		"	"	-0.0257284
	"	"	4.23343	1.10402	8.93443	3.12322		"	"	0.114638			"	"	28.8518	4.97287	7.58344	2.84117		"	"	0.170068			"	"	18.2572	3.57785	9.15594	3.63461		"	"	0.193565			"	"	14.9702	2.94377	6.40314	1.56584		"	"	-0.0799154
	"	"	2.62032	1.31174	8.85722	3.46779		"	"	0.253076			"	"	28.5666	4.06986	6.84514	2.8931		"	+mem	0.146736			"	"	19.1664	4.14149	9.39514	3.08268		"	"	0.0216311			"	"	13.3549	2.98301	4.73581	1.4239		"	"	0.178093
	"	"	2.15268	1.57861	7.41663	2.63162		"	"	0.127297			"	"	28.0434	5.04979	5.84249	2.53469		"	"	0.21872			"	"	17.2037	3.55202	8.51357	2.98296		"	"	0.105333			"	"	13.9914	2.91836	5.37221	1.63077		"	"	0.274981
	"	"	4.61939	1.70781	8.20602	2.61		"	"	0.296818			"	"	27.3317	4.62104	6.29247	2.62078		"	"	0.379826			"	"	17.5274	4.07226	7.93443	3.10367		"	"	0.273189			"	"	11.2778	3.06593	4.89658	1.59773		"	"	0.0507305
	"	"	1.9967	1.15821	8.5489	2.66895		"	"	-0.0508058			"	"	24.8301	4.10073	6.30721	2.43443		"	"	0.282847			"	"	16.8111	4.23668	8.70998	3.36073		"	"	0.25496			"	"	10.7111	3.13195	3.76943	1.77557		"	"	-0.0083914
	"	"	1.9875	2.10173	4.72414	1.87776		"	"	0.0842657			"	"	23.1229	4.01159	8.28354	2.71599		"	"	0.412539			"	"	15.0427	3.29043	8.19646	3.19764		"	"	0.0982087			"	"	14.3585	4.19293	3.62597	1.44449		"	"	0.258723
	"	"	1.2403	2.24049	6.00205	2.28219		"	"	0.302169			"	"	21.3846	3.85003	6.35267	2.4406		"	"	0.290977			"	"	13.4787	3.31321	6.91157	3.10601		"	"	0.0411282			"	"	12.297	3.47415	3.19452	1.35174		"	"	0.391955
	"	"	1.21348	1.60502	6.26978	2.53962		"	"	-0.127425			"	"	20.8652	3.52843	7.31463	3.4111		"	"	0.133624			"	"	13.2423	2.98318	9.20208	3.14039		"	"	0.0188639			"	"	10.2654	2.92165	4.01655	1.51432		"	"	0.0908487
	"	"	1.8591	2.10778	9.28393	1.69405							"	"	22.0708	3.8801	6.01045	3.44608		"	"	0.307303			"	"	13.3454	3.51278	7.46207	2.73505		"	+3IY	0.549035			"	"	10.359	3.55556	4.72582	1.32762		"	"	0.00340326
	"	"	-0.0477146	1.57778	3.94327	1.80843							"	"	20.1289	3.9987	7.58501	3.67158		"	"	0.492199			"	"	12.9001	2.9856	7.23816	2.84616		"	"	0.404855			"	"	9.76088	3.40897	3.43157	1.51425		"	"	0.153279
	"	"	0.528527	1.2949	7.58698	2.64476							"	"	20.3755	3.60059	4.82956	3.98978		"	"	0.53511			"	"	12.1481	3.52373	8.27425	2.96542		"	"	0.204167			"	"	7.82384	2.88043	3.1899	1.38087		"	+CNO	0.0518964
	"	"	1.95945	1.9117	7.4065	2.40007							"	"	19.1242	4.42009	7.18018	3.09676		"	"	0.231058			"	"	11.6752	2.89112	9.0615	3.17715		"	"	0.0788986			"	"	8.93206	3.1565	0.662669	1.2468		"	"	0.357626
	"	"	-0.0710126	1.19283	9.70039	1.92537							"	"	20.8012	4.64671	6.86776	3.48459		"	"	0.32024			"	"	13.3664	3.13589	8.64249	3.13329		"	"	0.140269			"	"	10.1226	2.96703	1.02336	1.22755		"	"	0.372428
	"	"	1.57602	0.680881	9.58632	1.62651							"	"	16.6527	3.91175	5.45055	2.87816		"	"	0.108323			"	"	11.0317	2.7746	8.94385	3.15501		"	"	0.278248			"	"	9.12786	3.03586	0.424314	1.3371		"	"	0.593621
	"	"	3.40596	1.59983	7.80452	1.63678							"	"	17.4999	4.32634	5.29129	2.13395		"	"	0.345959			"	"	11.3558	3.15938	8.0895	3.1537		"	"	0.150515			"	"	9.70848	1.86695	0.25779	1.0953		"	"	0.238853
	"	"	0.335432	1.18794	7.05763	2.63391							"	"	17.8695	4.01098	5.35063	2.70167							"	"	9.60398	2.88675	7.6204	3.48685		"	"	0.426234			"	"	9.02926	2.62317	1.73063	1.1566		"	"	0.225634
	"	"	-0.127121	0.784448	8.71071	2.42746							"	"	16.7622	4.29482	2.82075	2.23957							"	"	10.5618	3.12344	6.96579	3.44434		"	"	0.142775			"	"	7.21437	2.69269	1.00195	0.992869		"	"	0.0570718
	"	"	0.487292	0.662477	7.2344	1.81472							"	"	16.1649	3.66921	3.95363	2.59034							"	"	11.244	3.18103	7.35006	3.46855		"	"	0.759971			"	"	7.61132	2.69373	1.6281	1.61789		"	"	0.0465285
	"	"	1.34008	1.76097	8.20909	2.00485							"	"	16.2798	3.93117	2.92317	2.24056							"	"	11.0293	2.79638	7.61628	3.1627		"	"	0.274219			"	"	7.03475	1.79652	1.21735	1.17557		"	"	0.338301
	"	"	2.12842	1.82099	5.37882	1.51957							"	"	16.2397	4.01713	2.98124	2.29271							"	"	9.76875	2.71075	6.99023	3.00892							"	"	4.51626	2.2675	-0.89523	1.53409		"	"	0.13175
	"	"	0.798624	1.81735	7.15572	2.06809							"	"	17.2786	4.21418	4.7217	2.47249							"	"	9.65211	2.56554	5.06651	2.67398							"	"	4.57976	1.56145	-0.566311	1.26588		"	"	0.169132
	"	"	0.371247	2.73761	7.02126	1.74866							"	"	16.2101	4.1136	2.657	2.49958							"	"	9.38067	2.40833	6.77616	2.82079							"	"	5.39139	1.99356	0.740729	1.38987		"	"	0.419993
	"	"	-0.394677	3.76884	7.77701	1.39408							"	"	15.5107	4.20654	3.53058	1.99015							"	"	8.94858	2.79955	7.26408	3.04198							"	"	2.36909	1.5338	0.508107	1.39722		"	"	0.362065
	"	"	0.808813	2.13997	4.69223	1.5545							"	"	14.8468	4.65732	3.11587	3.126							"	"	10.4351	3.097	8.31344	3.4666							"	"	1.62683	2.30444	-0.762397	1.27711		"	"	0.139746
	"	"	0.064224	1.42068	8.09007	3.34455							"	"	14.7169	3.77229	3.43472	3.26224							"	"	9.37228	2.86998	6.97868	2.9899							"	"	1.86257	1.8204	-1.1021	1.4527		"	"	0.306883
	"	"	-0.397101	1.63671	6.93213	1.80627							"	"	14.4561	3.45103	3.13649	2.68329							"	"	9.87323	3.10091	7.35269	3.14069							"	"	0.621131	1.91663	-0.76471	1.55864
	"	"	-0.769254	1.66748	5.13363	1.30945							"	"	14.5484	3.76238	3.4666	2.60121							"	"	9.42689	2.77942	7.96468	3.27196							"	"	0.666375	2.0579	-0.574615	1.21779
													"	"	12.0622	3.09079	2.34207	2.65238							"	"	8.3925	2.77605	7.20456	3.35219							"	"	1.12892	2.28785	0.0397783	1.20175
	young	trained (OCT)	-0.00409312	2.11973	-0.620717	2.05947
	"	"	1.79773	2.50118	1.98414	3.07788							young	+mem	-0.0958579	1.36268	-0.460632	1.06287							young	+3IY	0.563819	0.828469	0.798369	1.21253							young	+CNO	-0.0573055	0.983319	1.74258	0.731539
	"	"	0.772712	3.19088	1.08101	2.42734							"	"	0.0669087	0.783872	-0.122897	1.25224							"	"	1.31803	0.854104	-0.893577	1.2321							"	"	0.908037	0.65184	0.756487	0.730669
	"	"	0.632032	1.39717	3.61655	2.49062							"	"	-0.694313	0.90033	1.60407	1.62233							"	"	0.629695	0.985174	-0.981471	0.983239							"	"	-0.317368	0.84742	1.24288	0.587916
	"	"	0.0452721	2.01584	2.59107	2.06875							"	"	0.794937	1.05139	0.618185	0.763025							"	"	0.82596	1.11938	1.06588	1.17615							"	"	0.375162	0.493111	0.386972	0.874351
	"	"	-2.37244	2.20934	4.87063	2.6516							"	"	0.0284591	1.25314	0.460384	1.31051							"	"	-0.270285	0.726144	1.93241	1.57486							"	"	-1.39507	0.657352	-0.22398	0.711376
	"	"	12.2706	4.15617	17.2215	1.87858							"	"	-0.0137274	1.52943	0.601357	0.823619							"	"	-1.89791	0.677968	3.34269	1.44389							"	"	-0.110812	1.0396	0.208039	1.01744
	"	"	37.0983	3.00901	28.201	2.63813							"	"	3.51261	1.33961	5.5691	1.13089							"	"	0.167911	1.37979	2.36435	1.70283							"	"	2.62235	1.80411	5.78836	1.75026
	"	"	51.9048	4.73966	43.8793	3.68166							"	"	7.56275	2.35497	12.0801	3.04236							"	"	10.6545	2.62827	10.891	2.85455							"	"	10.875	2.869	19.0351	2.76626
	"	"	67.1352	5.965	47.5401	5.12894							"	"	19.4206	3.99079	14.2843	3.66215							"	"	23.0639	3.72464	14.3926	3.89671							"	"	29.1505	5.36543	23.3845	2.6189
	"	"	79.4223	4.2567	48.734	5.9254							"	"	29.5997	5.35687	16.6794	3.56796							"	"	30.4093	5.27775	15.3982	4.19208							"	"	33.1216	5.56582	24.0435	2.96967
	"	"	87.4768	5.2748	48.0551	6.01871							"	"	37.8175	7.27522	16.3185	4.2025							"	"	35.6322	6.5385	17.9303	4.61442							"	"	38.3849	4.62674	22.2202	3.35635
	"	"	89.8345	2.71458	49.3857	6.5713							"	"	44.8184	8.01184	18.8249	4.88382							"	"	39.181	6.76522	17.7062	4.41096							"	"	39.0178	4.40186	21.0993	3.3885
	"	"	92.3455	4.23397	42.7799	6.40177							"	"	51.8278	8.69514	18.9056	4.23248							"	"	40.684	7.47747	16.423	4.61095							"	"	40.6079	4.9974	17.5533	3.54735
	"	"	88.3327	3.49836	42.494	6.07893							"	"	53.1773	8.59551	16.3141	4.75736							"	"	40.7473	7.96525	14.5598	4.11994							"	"	39.6581	5.46928	15.9718	2.87678
	"	"	82.6755	3.80417	38.5243	5.73213							"	"	54.4957	8.77694	16.0095	4.18634							"	"	37.7464	7.78901	14.2341	4.41219							"	"	36.2929	5.17687	16.156	2.73393
	"	"	82.227	3.38431	37.4052	5.11821							"	"	55.9968	8.73594	16.2108	4.28383							"	"	40.6163	7.92548	13.762	4.45555							"	"	37.3496	5.64858	13.4266	2.32512
	"	"	80.8723	3.27738	32.0396	5.30617							"	"	53.725	8.38936	15.1822	3.96351							"	"	39.2942	7.96049	12.896	3.48169							"	"	33.9104	5.26118	13.8155	3.05789
	"	"	78.2076	2.37619	31.1645	4.77611							"	"	52.6728	9.43717	13.5261	3.92342							"	"	36.859	7.88741	11.1261	4.07231							"	"	29.7916	4.88489	10.6972	2.61777
	"	"	71.1128	2.30898	31.2124	4.19683							"	"	50.7521	8.8765	14.1381	3.25826							"	"	31.6307	7.35505	10.5429	3.20329							"	"	28.8177	4.36504	10.6766	2.43234
	"	"	67.3671	3.42516	27.1718	4.13152							"	"	49.8391	8.91231	12.8834	3.27302							"	"	31.3939	7.52804	8.58596	2.33864							"	"	26.7229	4.43055	10.9708	2.29674
	"	"	64.0394	3.62653	24.9098	3.724							"	"	48.7104	9.08589	10.9399	3.07344							"	"	28.6459	6.25259	8.31959	2.34042							"	"	26.8606	4.30373	9.16904	2.35583
	"	"	58.9984	4.574	25.0697	3.63323							"	"	44.6328	8.6515	13.102	3.3422							"	"	25.9974	5.89939	5.3281	1.84506							"	"	24.4009	4.19203	9.00384	1.86908
	"	"	60.3721	5.46938	19.8881	3.04793							"	"	44.7434	9.24145	12.9195	3.01551							"	"	22.792	5.11139	5.36315	2.20355							"	"	23.7761	3.98891	8.33563	1.60293
	"	"	52.2365	5.18798	17.7437	2.87846							"	"	41.703	8.16894	12.0846	3.59268							"	"	21.1921	5.0083	7.35082	3.09801							"	"	21.4471	4.04947	5.21112	1.5309
	"	"	47.8154	4.94437	20.4568	2.97813							"	"	37.8055	7.92432	10.0066	3.13187							"	"	18.0018	5.07445	6.29867	2.68179							"	"	21.011	3.55599	5.36835	2.0923
	"	"	48.2415	6.82553	17.3672	2.41578							"	"	34.3684	7.40779	9.95051	3.28256							"	"	17.1356	4.51217	8.34715	3.08464							"	"	20.6339	4.34991	4.18461	1.59148
	"	"	43.5425	5.43852	19.5326	2.04356							"	"	33.9042	6.84155	8.83757	3.30912							"	"	16.6714	4.48981	5.94674	2.97036							"	"	18.5355	3.67549	5.82434	1.88917
	"	"	42.5153	5.27248	17.0908	2.29079							"	"	32.0026	6.42679	9.08135	3.19573							"	"	13.6222	3.02015	7.24668	2.43053							"	"	15.3902	3.61172	5.84586	2.08323
	"	"	42.8798	5.54447	15.6903	1.80209							"	"	30.4507	6.81977	10.0781	3.49142							"	"	12.405	3.60566	5.64023	2.63966							"	"	13.4116	3.49261	3.01651	1.30438
	"	"	35.654	5.39662	17.8041	2.20962							"	"	28.4646	5.89035	10.2878	3.627							"	"	14.1427	3.62488	5.94743	2.80738							"	"	14.453	3.65921	4.53053	1.64951
	"	"	37.5309	5.23994	13.1748	1.27886							"	"	28.0713	5.85329	8.37173	3.94011							"	"	12.6358	2.95514	5.58193	1.6396							"	"	15.5955	2.78337	3.51062	1.37604
	"	"	35.282	4.05164	13.9367	1.27466							"	"	26.8722	5.53497	10.0703	3.77758							"	"	11.5544	3.52591	5.58206	2.21749							"	"	13.658	3.45031	1.22522	1.03207
	"	"	32.477	3.70196	13.0146	2.10719							"	"	24.1421	5.5204	10.8261	3.79239							"	"	9.90618	3.05705	4.31642	2.18879							"	"	13.0221	3.02025	2.48662	1.37447
	"	"	28.8826	3.90531	9.83049	0.875828							"	"	23.2891	4.55794	11.2571	3.85526							"	"	10.4803	3.583	4.61948	1.73097							"	"	13.6473	3.02412	2.51073	1.53261
	"	"	31.6867	2.57988	11.908	1.63607							"	"	19.9547	4.94406	10.7806	3.75531							"	"	10.5568	3.08374	2.53719	1.87844							"	"	11.5838	2.14777	1.67029	0.631913
	"	"	28.1658	2.53794	14.0172	1.34974							"	"	20.1102	4.59801	10.5638	4.60373							"	"	9.68761	2.93681	4.03807	2.31042							"	"	12.7971	2.86686	2.49502	1.1023
	"	"	25.2237	3.08834	12.7965	2.048							"	"	19.7822	4.3621	10.6879	3.98707							"	"	8.2119	2.89079	5.11305	1.54935							"	"	12.0647	2.83027	-0.0833884	1.19698
	"	"	26.0734	3.7519	11.2077	1.59598							"	"	19.9853	3.98413	11.4371	3.98265							"	"	7.78126	3.33393	5.06924	1.50571							"	"	9.82653	2.30294	0.268003	1.31331
	"	"	24.7628	3.40258	13.2252	1.78973							"	"	20.0886	4.34354	10.0454	4.20196							"	"	9.51442	3.06319	3.02809	2.31584							"	"	11.0983	2.63225	0.370567	1.24713
	"	"	24.8528	2.77084	12.9546	3.19448							"	"	20.0166	4.59485	9.45102	4.21906							"	"	9.96633	3.05322	2.83274	2.35799							"	"	10.811	2.38038	2.41537	1.2992
	"	"	20.8613	2.89709	15.9266	2.21474							"	"	16.4955	3.98761	9.27356	3.9072							"	"	9.98779	2.6872	2.68356	1.12306							"	"	8.51877	1.82005	0.253676	1.263
	"	"	21.5916	2.20133	12.6853	2.54288							"	"	16.5579	4.25894	7.12197	3.08699							"	"	9.11704	2.29896	0.781786	2.05422							"	"	8.22364	2.35613	0.418488	1.2153
	"	"	19.3133	2.67583	15.5789	3.53438							"	"	13.7507	3.2335	5.22829	3.20383							"	"	9.32946	2.67155	3.80012	1.67824							"	"	6.64523	1.97419	-0.264144	1.06036
	"	"	19.6552	3.13512	15.7855	3.35804							"	"	14.727	3.58804	5.63631	3.55781							"	"	7.08146	2.33615	1.05676	1.35294							"	"	7.45701	2.32643	1.60327	1.31554
	"	"	18.6036	2.70431	15.0721	3.95159							"	"	14.4946	3.20739	5.83461	3.30048							"	"	8.38618	2.06019	5.02927	1.59317							"	"	5.79677	2.36252	-0.25109	1.12674
	"	"	16.6262	2.32094	14.8323	2.70085							"	"	14.0345	2.9338	5.23835	3.04647							"	"	5.89329	2.05684	3.83309	1.60453							"	"	6.34863	2.21498	0.354957	1.10088
	"	"	17.0486	1.28467	13.6399	2.30055							"	"	11.6665	2.98717	7.12925	3.85811							"	"	6.17648	2.38925	1.45547	1.20649							"	"	5.26906	2.351	-0.382301	0.644026
	"	"	15.7799	2.18473	12.9747	1.7844							"	"	11.4318	2.46197	6.3566	3.61622							"	"	7.05369	1.56366	0.334563	1.46302							"	"	6.14463	2.09742	0.390365	1.21883
	"	"	15.8435	1.76093	15.4302	2.24268							"	"	9.02024	2.88747	5.90505	3.53341							"	"	6.02625	2.37268	0.801164	1.47107							"	"	4.97629	2.19287	-0.083548	0.688555
	"	"	11.2416	2.74654	15.1832	2.45274							"	"	9.54899	2.53416	4.54127	3.44204							"	"	7.30524	2.71195	0.51343	1.38366							"	"	3.53535	2.35535	-1.19516	1.18785
	"	"	13.4269	2.39622	14.0778	2.83897							"	"	8.5728	2.72292	4.99566	3.2176							"	"	4.58634	2.66903	1.02584	0.99095							"	"	5.64182	2.48644	-1.55238	1.10269
	"	"	12.2317	2.35853	13.9967	2.85378							"	"	8.47963	2.27776	4.35811	3.39838							"	"	5.25354	2.88027	1.76277	1.05925							"	"	3.56653	1.62911	-0.476385	1.10073
	"	"	11.0106	2.9227	12.3742	2.02115							"	"	8.01673	2.38272	5.0546	3.18657							"	"	4.31912	2.59692	0.109675	0.839392							"	"	3.5163	1.86024	-1.83711	1.09371
	"	"	8.99507	1.69744	11.0655	2.36526							"	"	8.97009	2.83065	6.70632	3.867							"	"	4.70343	2.38868	-1.04862	0.832455							"	"	4.77491	2.04398	-0.836064	1.05447
	"	"	10.2689	1.37564	11.6471	2.94812							"	"	8.46802	2.62771	6.259	3.2206							"	"	5.17695	2.20855	-0.191386	0.894808							"	"	4.53328	1.94732	-1.70523	1.1108
	"	"	10.78	1.1526	11.5038	3.22847							"	"	7.43779	2.32574	3.88466	3.2997							"	"	4.95681	1.97889	1.21197	0.842791							"	"	4.40436	2.40664	-0.219852	1.14464
	"	"	11.2194	1.79104	10.3079	1.88295							"	"	5.87131	2.33854	4.78	2.79791							"	"	4.77976	1.55251	-2.04341	0.892336							"	"	5.17672	2.59731	-0.0856238	0.854925
	"	"	9.25472	2.25427	10.0176	2.83616							"	"	9.26341	2.33853	3.82572	2.81392							"	"	3.09605	2.01314	-0.304895	1.50634							"	"	3.54747	2.31447	-1.29023	1.03477
	"	"	9.78189	2.76149	15.3262	3.30782							"	"	6.17107	2.17936	4.44091	2.90137							"	"	3.66216	1.90851	1.20451	1.17629							"	"	2.66663	2.17719	-1.80798	0.897256
	"	"	8.70495	2.66179	12.4391	3.7496							"	"	6.24642	1.97009	4.15598	3.15502							"	"	2.71308	1.68014	-1.88388	1.35596							"	"	2.67933	2.63728	-0.81593	1.31079
													"	"	6.75208	2.33723	2.83712	2.84118							"	"	4.74961	2.04782	0.490158	0.827685							"	"	3.76913	2.55345	-0.397332	1.21894
	young	trained (MCH)	-0.836197	1.55453	1.44894	1.78155							"	"	7.32429	2.22902	4.38713	3.22237							"	"	3.74724	1.9007	0.078115	0.99339							"	"	1.49316	2.18957	-2.11969	0.96226
	"	"	-0.605834	1.83908	2.78335	1.74827
	"	"	-4.20083	2.4873	1.18023	1.66671							aged	-mem	-1.23675	0.497363	-0.201068	0.551325							aged	-3IY	0.969579	0.874496	-1.56985	0.351345							aged	-CNO	0.417773	0.707626	0.281293	0.635285
	"	"	-0.736352	2.34494	0.367835	2.31505							"	"	-1.45957	0.830963	0.699438	0.613674							"	"	-0.218358	0.749842	0.35287	0.637954							"	"	1.30231	1.2704	-0.414091	0.839786
	"	"	-2.97025	2.3934	2.72516	3.10626							"	"	-0.135484	0.599593	0.764472	0.853274							"	"	-0.216344	0.655802	-0.109352	0.644642							"	"	0.226836	0.780145	-1.74867	0.622471
	"	"	-3.76403	1.52601	2.23402	1.81289							"	"	0.0941697	0.801035	-0.187494	0.764543							"	"	0.0367954	0.800664	-0.23495	0.825381							"	"	1.50131	1.15692	-0.937418	0.761969
	"	"	7.67202	3.42747	8.47765	3.02838							"	"	-0.309331	0.755235	1.20062	0.982611							"	"	0.48236	0.8073	-0.349353	0.55711							"	"	0.259379	1.20325	-1.11011	0.746932
	"	"	16.5705	5.45476	30.2443	3.58098							"	"	-0.459066	0.455052	0.207783	0.86003							"	"	-0.553325	0.746914	-0.085935	0.465351							"	"	-0.313544	1.35339	-0.40785	0.776517
	"	"	19.3325	5.33885	56.9848	6.48021							"	"	4.04703	1.60665	7.61418	2.67694							"	"	3.1459	1.53317	0.638273	0.860134							"	"	0.214792	0.849507	6.0459	2.57096
	"	"	23.1154	4.95029	65.5176	8.57854							"	"	12.1487	3.58914	21.8722	3.00604							"	"	13.8416	3.89387	10.1284	2.29315							"	"	7.04671	2.85603	17.5071	4.65873
	"	"	25.7389	4.76342	76.0354	8.95875							"	"	29.7414	5.65028	31.379	3.54436							"	"	24.4291	5.4816	16.0291	3.60599							"	"	18.1486	3.74479	27.5942	5.35932
	"	"	28.3549	5.43668	79.7147	7.58917							"	"	40.3428	6.1519	38.246	4.59271							"	"	30.3405	6.49766	21.3655	4.20741							"	"	34.3955	5.22716	30.2069	4.89524
	"	"	33.125	4.09417	79.8364	8.73972							"	"	49.9208	6.58888	42.2606	4.56108							"	"	36.0494	7.78162	24.3312	4.55507							"	"	39.8111	5.99758	33.9233	5.05996
	"	"	34.4477	5.38071	83.8517	8.76366							"	"	55.1363	6.88781	42.2513	4.94141							"	"	38.3325	7.2534	24.853	5.01504							"	"	41.0664	6.14626	34.5309	4.41017
	"	"	37.9582	5.57148	82.0715	7.00935							"	"	59.9478	7.13926	41.6162	5.63615							"	"	38.9066	7.73385	27.8072	5.48173							"	"	41.9511	5.71046	32.0331	4.29386
	"	"	34.9702	6.54239	82.1639	8.3508							"	"	62.3623	6.82254	40.2435	5.97482							"	"	39.1314	6.53834	23.9385	4.77968							"	"	41.3282	6.09405	28.5778	3.8539
	"	"	41.0071	7.32517	84.7783	9.54627							"	"	61.9816	6.9486	39.9872	6.33393							"	"	38.4016	7.04924	23.7002	5.39413							"	"	38.0428	6.15413	26.124	3.66947
	"	"	38.0484	6.24563	77.9299	9.09782							"	"	60.1562	6.91951	35.6242	6.27895							"	"	34.9415	6.39615	23.7373	5.24064							"	"	39.0937	6.63212	24.0504	3.30733
	"	"	43.0455	7.21865	76.7914	7.37654							"	"	60.047	6.58466	36.1318	6.12821							"	"	35.7641	6.75215	22.5167	5.20181							"	"	37.6069	6.74717	21.2782	3.05635
	"	"	39.3998	6.96082	77.0124	7.2527							"	"	56.8127	6.86834	33.4014	6.1051							"	"	33.0761	6.69695	22.4786	5.24928							"	"	36.6517	6.6879	17.7445	2.6327
	"	"	40.3246	6.94035	77.4464	9.99126							"	"	54.2357	6.7531	33.1597	6.31534							"	"	33.431	7.25241	19.4147	5.0676							"	"	33.8239	6.44862	17.6604	2.7759
	"	"	35.647	8.92962	79.0013	7.73436							"	"	50.613	6.62691	30.5888	6.15942							"	"	30.6191	7.3613	18.3971	4.73907							"	"	29.7268	6.05918	16.3174	2.9287
	"	"	36.2129	9.08018	72.6771	7.4152							"	"	48.5607	6.85381	28.8643	5.81025							"	"	28.8035	7.0334	17.043	5.02235							"	"	28.8257	6.0261	15.3082	2.66906
	"	"	34.8258	7.85637	69.8893	5.37268							"	"	43.4374	7.17084	25.907	5.88612							"	"	25.8074	6.32111	14.8617	4.19851							"	"	26.4895	5.11809	16.4279	2.76907
	"	"	35.8713	7.93368	68.7604	7.40415							"	"	41.1799	7.1629	25.8708	5.95864							"	"	23.6586	5.71296	15.6696	4.07566							"	"	24.8519	4.44685	15.5787	2.69343
	"	"	31.8968	9.91189	62.9028	6.00371							"	"	38.2622	6.68074	23.8545	5.30589							"	"	22.4742	5.84145	13.929	4.09305							"	"	22.7047	4.2454	15.167	2.74839
	"	"	32.0867	8.70149	59.2578	6.59699							"	"	35.2028	6.73428	22.2757	5.18576							"	"	22.0533	5.81306	12.6136	3.9352							"	"	18.9037	4.20147	14.9823	2.66459
	"	"	30.5324	7.45001	60.9444	7.59451							"	"	34.5526	6.80797	20.9455	4.81081							"	"	18.9786	5.12945	13.4422	3.69525							"	"	16.6447	3.31706	13.6306	2.93729
	"	"	29.9764	9.02773	58.0018	7.36282							"	"	31.3435	6.32484	20.738	4.81043							"	"	19.6046	5.32649	11.2688	3.34013							"	"	14.3565	2.74163	13.5897	2.85946
	"	"	30.7078	8.60604	59.342	8.67825							"	"	31.0222	6.47324	19.6126	4.7766							"	"	17.8327	4.72247	12.0028	3.57076							"	"	11.6876	2.3216	12.2005	3.32512
	"	"	27.2793	8.54115	61.7533	8.0486							"	"	28.3435	5.9027	18.4524	4.54736							"	"	15.3273	4.37989	9.74085	3.11435							"	"	9.3424	1.71818	12.8604	3.26265
	"	"	24.033	10.2941	53.7464	8.02571							"	"	25.1062	5.78069	16.1092	4.09673							"	"	15.5334	4.17222	8.88954	3.32075							"	"	6.51966	1.591	12.5731	3.14271
	"	"	25.7674	7.62286	53.8446	8.61221							"	"	23.9659	4.92012	17.607	3.61373							"	"	14.5463	4.66405	9.40545	2.94079							"	"	5.85228	1.66421	12.3192	3.45561
	"	"	26.7613	8.50784	48.5002	6.77788							"	"	22.8957	4.76545	16.9909	3.89518							"	"	14.004	4.47802	8.1516	2.88589							"	"	5.97987	2.14201	11.4067	2.81453
	"	"	23.6421	8.90633	48.0598	6.17725							"	"	22.0746	4.91204	16.2947	3.88							"	"	14.3444	4.56614	7.20108	2.54689							"	"	9.46509	2.31716	11.4404	3.18683
	"	"	21.3484	8.11992	50.1268	7.13662							"	"	20.6973	4.32985	13.6966	3.6166							"	"	12.6567	4.49672	5.74597	2.51484							"	"	8.93394	2.55737	12.3386	3.27633
	"	"	22.1166	8.41307	45.9922	6.08363							"	"	20.7923	4.4068	13.3385	3.55329							"	"	12.8177	4.2601	7.02758	2.53056							"	"	8.88052	2.76801	12.1045	2.80472
	"	"	20.4613	8.28983	41.5763	6.48884							"	"	19.352	3.50245	13.1245	3.38439							"	"	11.8909	4.25187	8.54707	2.64627							"	"	9.31779	3.46638	11.2263	3.04748
	"	"	19.5813	8.86637	40.078	6.42085							"	"	18.7706	3.57347	12.8844	3.49656							"	"	9.6231	3.27646	6.68315	2.38266							"	"	10.0441	3.33864	7.59197	2.36086
	"	"	22.4386	9.28271	40.2008	5.463							"	"	19.0559	4.0281	12.3233	3.21333							"	"	9.118	3.43767	5.78873	2.54306							"	"	10.6326	3.62465	6.26466	1.63972
	"	"	20.2107	8.08733	40.5547	6.16056							"	"	16.9249	3.48537	10.542	3.30548							"	"	9.75867	3.60309	4.8272	2.09697							"	"	8.24468	2.82618	6.50442	1.37212
	"	"	16.7818	6.32309	32.3483	5.89053							"	"	15.9882	3.18116	11.0964	3.26409							"	"	8.93271	3.49311	4.35938	2.31003							"	"	5.59811	1.88378	5.6549	1.77392
	"	"	19.8913	8.67175	35.7971	6.04588							"	"	12.7527	2.81544	10.0379	3.10629							"	"	8.03616	3.3558	4.35873	2.08496							"	"	2.76191	1.70004	5.5225	1.91896
	"	"	20.1139	7.60478	33.8117	5.41618							"	"	13.5006	3.0553	10.0673	3.1246							"	"	6.39147	2.66146	4.04881	2.32573							"	"	2.51387	1.50967	4.81968	1.95064
	"	"	20.0517	7.46179	31.972	7.42391							"	"	11.2106	2.78998	9.24446	2.99773							"	"	8.15412	2.38178	4.1158	2.4635							"	"	2.47014	1.45089	4.68705	1.67852
	"	"	18.5301	7.28839	34.4661	5.88038							"	"	11.4474	3.46213	8.561	2.6506							"	"	6.05098	2.29464	4.72656	2.03205							"	"	2.41814	1.97316	3.4573	1.36641
	"	"	19.6189	6.72945	31.0676	6.82547							"	"	10.9786	3.16783	6.95657	2.16995							"	"	6.97511	2.71476	3.31546	2.17289							"	"	2.07554	1.33951	3.93238	1.70731
	"	"	16.2998	7.37056	26.7455	6.01114							"	"	9.74043	3.28817	7.80157	2.41261							"	"	4.87377	2.43083	3.26295	1.70273							"	"	0.463274	1.64671	4.14113	1.42749
	"	"	17.2791	7.52246	30.6147	4.89987							"	"	8.74246	2.63103	6.29282	2.32931							"	"	5.21654	2.42741	3.04714	2.01598							"	"	1.83934	1.72462	1.7577	1.27695
	"	"	16.664	7.13851	29.1165	5.96207							"	"	9.48713	2.82708	5.5863	2.64912							"	"	5.12632	2.1591	1.89503	1.90444							"	"	0.86047	1.77224	2.95786	1.55459
	"	"	12.5448	6.9625	27.7809	5.24871							"	"	8.67623	2.58584	6.09227	2.17643							"	"	4.26691	2.34531	3.43754	1.89258							"	"	-0.40974	0.995146	3.39989	1.68035
	"	"	12.3911	6.66507	26.9216	5.99023							"	"	8.23644	2.60968	6.41553	2.38384							"	"	5.52235	2.94421	1.96703	1.76345							"	"	3.25285	1.28556	4.82217	1.83407
	"	"	10.1008	5.73964	23.5725	5.75927							"	"	8.38528	2.83744	4.82855	2.18651							"	"	5.63089	2.62491	0.666561	1.59918							"	"	4.96338	2.23149	3.74727	1.73271
	"	"	9.8827	5.54521	23.8825	4.86478							"	"	8.83401	2.6863	3.5723	2.1637							"	"	6.52472	2.82082	1.79917	1.82159							"	"	5.90706	2.5673	4.40635	1.44534
	"	"	8.09037	6.7034	18.2819	6.64406							"	"	5.70626	2.52599	3.8752	2.00822							"	"	3.95562	2.5306	2.5706	1.84098							"	"	7.15265	3.22539	2.54014	1.34274
	"	"	8.8279	5.86529	17.5923	4.39846							"	"	7.77808	2.27846	4.60885	2.09103							"	"	3.06005	2.45453	2.3451	2.13105							"	"	7.47558	3.19244	2.87739	1.34577
	"	"	8.80142	6.09998	18.3335	4.62172							"	"	4.6832	2.11381	5.02137	2.21944							"	"	5.4897	2.25002	2.97359	2.29489							"	"	7.59627	2.98157	2.86282	1.41905
	"	"	8.17954	6.18766	17.9396	4.6424							"	"	3.50047	2.2294	4.99878	2.50722							"	"	3.83	2.19433	2.53806	2.2277							"	"	5.57905	2.67957	1.5639	1.6099
	"	"	5.88935	5.28894	20.2887	5.93329							"	"	3.4342	2.11084	4.44911	2.25417							"	"	2.74278	2.12518	0.8838	2.06459							"	"	5.60785	2.94983	2.41092	1.39577
	"	"	8.72057	5.48412	19.7543	5.89544							"	"	4.02935	1.6889	3.27414	1.95071							"	"	1.132	2.3263	3.85841	2.61417							"	"	3.43442	2.92809	1.85652	1.29176
	"	"	5.95495	4.73913	21.0873	7.31666							"	"	2.88376	1.4639	3.75989	2.37191							"	"	2.35639	1.78666	1.035	2.24983							"	"	3.5649	2.96223	1.75625	1.27581
	"	"	6.03973	4.83171	18.3175	8.19685							"	"	2.94849	1.5341	2.62	2.59809							"	"	2.1659	2.05221	1.59262	2.258							"	"	3.39107	2.20616	1.78711	1.26369
													"	"	2.5574	1.7385	2.40408	1.9672							"	"	2.18411	1.99563	2.9438	1.91168							"	"	1.18532	1.63939	2.83345	1.46545
	aged	naïve	-0.411662	0.954937	0.601916	1.01931							"	"	4.1377	1.67221	2.57636	1.72356							"	"	1.78158	2.04326	2.84619	2.15496							"	"	2.64253	1.63193	3.1331	1.41227
	"	"	0.888654	0.972213	1.59259	1.28333
	"	"	0.970968	1.14056	0.0114631	1.70434							aged	+mem	-0.399534	0.6615	0.0517236	0.644085							aged	+3IY	-0.505076	1.10814	-2.01043	0.936153							aged	+CNO	-0.859136	0.946503	-0.271942	0.702502
	"	"	-1.08286	1.00109	2.16659	1.38506							"	"	0.297956	0.867668	-1.10372	0.886121							"	"	0.454644	0.877408	-0.671435	1.03838							"	"	-1.23308	0.914321	0.970881	0.844216
	"	"	0.184325	0.4853	-0.0832722	1.08713							"	"	-0.0403393	0.671706	0.630292	0.947413							"	"	0.0269246	0.684246	-0.4677	0.604824							"	"	-0.825713	1.29551	-0.0586969	0.946277
	"	"	-1.87348	1.21737	1.37399	1.54017							"	"	-0.146362	0.735282	-1.48049	0.816576							"	"	-0.47804	1.15654	-0.614764	0.977095							"	"	0.0324427	1.2281	0.736911	0.89675
	"	"	3.16588	1.65478	5.09151	1.42758							"	"	-0.529499	0.90879	-0.521702	0.716349							"	"	-0.138631	1.14611	0.0653592	0.531422							"	"	0.45881	1.1523	0.765116	0.979825
	"	"	7.07969	1.69011	11.1379	2.75081							"	"	-1.40603	0.754893	0.503465	0.400727							"	"	0.548677	1.41785	-0.926409	0.744884							"	"	-0.135474	1.59017	-1.14158	0.76359
	"	"	8.81198	2.73059	18.0967	4.82246							"	"	0.345463	0.591	1.87588	1.0613							"	"	2.84187	1.32545	1.50736	1.1029							"	"	4.91592	3.05713	6.22415	2.48085
	"	"	14.1968	2.00376	24.2124	6.43747							"	"	5.49409	1.72021	10.3146	1.71502							"	"	12.1108	1.82991	6.23762	1.55898							"	"	11.0727	4.03076	17.593	4.67738
	"	"	17.4522	3.72875	25.9307	6.34378							"	"	13.7344	3.01308	14.0882	2.55547							"	"	19.4989	2.48304	8.96144	1.90878							"	"	26.5056	4.534	20.7162	3.94491
	"	"	18.3856	3.70301	28.2799	6.56183							"	"	19.4121	2.47378	19.3228	3.0198							"	"	24.5467	2.56413	11.5782	2.07899							"	"	36.0207	4.37783	20.7894	3.42488
	"	"	18.2225	4.00579	26.8	6.16673							"	"	26.371	2.66522	21.5816	3.43747							"	"	28.2339	2.86114	13.3435	2.68821							"	"	36.3565	4.98847	19.1813	3.73231
	"	"	20.049	3.96207	28.1893	6.65537							"	"	31.0891	2.97477	21.6677	4.19029							"	"	32.5651	4.08875	14.4108	2.28068							"	"	36.4617	4.85609	21.0939	4.11772
	"	"	20.5893	3.51242	26.6871	6.79919							"	"	35.0481	3.26917	20.7099	4.21269							"	"	33.1874	4.62543	16.8081	3.13939							"	"	35.7959	5.39949	16.3158	3.90707
	"	"	20.3323	4.36324	26.5255	7.77475							"	"	39.452	3.8614	21.1668	4.33098							"	"	35.4635	4.77332	17.4525	3.75796							"	"	34.054	5.44531	15.057	3.63904
	"	"	20.7786	3.89865	24.7359	6.70276							"	"	41.2192	4.46249	18.6034	4.1256							"	"	34.1381	4.66514	16.358	3.7066							"	"	32.4829	4.9044	13.6218	3.70377
	"	"	18.7883	4.91107	23.3916	7.82412							"	"	42.968	4.76465	17.7459	3.90819							"	"	32.1133	4.73083	13.6019	3.35529							"	"	31.8657	4.1875	12.6066	3.56314
	"	"	15.8059	4.31701	19.0384	7.31061							"	"	42.6107	5.36857	16.9246	3.91992							"	"	30.8728	4.39622	12.1506	2.8702							"	"	32.0776	3.34527	13.2335	3.12352
	"	"	16.1571	3.87773	19.9964	7.45187							"	"	40.6672	5.39452	16.0207	4.37038							"	"	28.8704	4.91314	11.6057	3.04348							"	"	32.4007	3.44532	11.4769	2.4216
	"	"	13.1994	3.25953	19.6356	5.70154							"	"	40.4361	6.17415	14.3748	3.95122							"	"	26.5733	5.08304	10.4694	2.89769							"	"	31.2108	3.2674	9.97912	3.07297
	"	"	11.8303	3.21305	19.0475	6.67281							"	"	38.2614	6.20738	11.3709	3.21877							"	"	25.2388	4.45864	10.271	3.04938							"	"	27.9268	2.56734	9.86456	2.81308
	"	"	11.4316	3.20497	18.0337	6.61974							"	"	37.2071	5.77372	10.0023	3.13765							"	"	25.7247	4.66158	9.80456	2.08976							"	"	27.2107	2.74219	7.8241	2.48046
	"	"	10.7859	2.89343	17.8385	6.87206							"	"	32.157	5.76923	10.0567	3.0397							"	"	22.1987	4.98998	8.17216	1.71445							"	"	27.0036	3.75057	6.81013	2.59534
	"	"	9.62208	2.67885	16.8729	6.38511							"	"	30.7335	5.86914	9.49766	3.03513							"	"	20.8546	4.54305	7.65679	1.98002							"	"	27.9412	3.43816	7.40675	2.58109
	"	"	6.19383	2.7074	18.7612	7.11551							"	"	30.7282	5.8104	8.91445	2.86225							"	"	19.6238	3.98279	5.58293	1.54029							"	"	27.252	4.47406	8.29493	2.65992
	"	"	9.01846	3.00237	13.3348	5.16727							"	"	30.7466	5.62891	8.36354	2.76935							"	"	16.768	3.39818	5.19948	1.69308							"	"	28.3809	4.27266	6.80056	2.72389
	"	"	9.31563	3.5838	17.827	5.25903							"	"	26.8549	5.18163	6.33476	2.49196							"	"	16.1414	3.26704	4.88649	1.82254							"	"	27.4656	3.86313	7.12192	2.19643
	"	"	8.24868	2.33034	15.5214	5.19279							"	"	24.7181	5.44309	7.21212	2.43853							"	"	14.0558	3.61838	4.06064	2.03214							"	"	27.0143	3.99133	6.74133	2.33851
	"	"	7.62207	1.97647	15.922	5.5509							"	"	24.1693	5.69115	5.77977	2.18937							"	"	14.4313	2.97102	5.49225	2.03029							"	"	26.0331	3.47302	3.81408	1.79505
	"	"	7.67232	2.37579	16.1499	5.008							"	"	23.8596	5.58292	6.54297	2.04516							"	"	14.5646	3.44588	6.0834	2.4999							"	"	23.821	3.36047	4.70861	2.17532
	"	"	8.35441	2.77343	17.531	6.60264							"	"	22.5861	4.96898	4.94865	2.42593							"	"	11.4878	3.16008	5.80531	2.79214							"	"	20.9121	3.29744	4.33447	2.20488
	"	"	8.07252	2.12083	18.31	6.05913							"	"	20.7107	5.07547	5.49904	1.83172							"	"	12.0321	2.95958	4.68589	2.31726							"	"	19.9308	3.08272	2.2158	1.59624
	"	"	5.52866	1.63753	16.2459	5.44784							"	"	18.3789	4.34688	3.98112	1.97182							"	"	11.9861	2.66445	3.15627	2.14225							"	"	19.4117	2.47496	3.58816	2.23733
	"	"	6.18783	2.00469	15.8844	5.54649							"	"	15.9572	4.49678	3.9999	1.82542							"	"	12.3041	3.49641	3.8543	1.46289							"	"	18.6971	2.58209	4.80438	2.61974
	"	"	6.18836	2.14219	18.0471	6.19296							"	"	15.7196	4.43257	4.52676	1.93636							"	"	10.4532	2.76991	4.69975	1.82346							"	"	16.9545	2.2483	3.98006	2.35945
	"	"	5.13687	1.85288	18.0206	6.36766							"	"	16.4131	4.33442	4.58857	1.94432							"	"	8.63785	2.31167	4.55064	1.62777							"	"	15.7541	2.68786	4.15807	2.45181
	"	"	5.99354	2.18956	17.3605	6.24619							"	"	16.0746	4.05608	5.0561	1.98133							"	"	7.56276	1.57977	5.16143	1.81953							"	"	15.0527	2.53531	3.11852	1.91982
	"	"	3.19139	1.66364	17.2173	7.44856							"	"	16.8134	4.08505	4.66803	1.9472							"	"	9.02977	1.60666	5.08706	2.06642							"	"	16.932	2.44995	1.01386	1.60624
	"	"	3.16647	2.02055	15.2295	5.5041							"	"	16.9814	3.82756	4.67241	1.61179							"	"	7.82933	1.7894	6.35726	2.65635							"	"	15.7866	2.07322	1.80134	1.587
	"	"	2.50358	2.46831	16.7539	6.1008							"	"	15.7024	4.00078	4.18005	2.01396							"	"	9.49189	2.2763	7.60649	2.80092							"	"	12.5621	2.49838	0.835846	1.83518
	"	"	3.10924	2.31908	13.51	5.74758							"	"	14.883	4.49742	4.13481	1.71156							"	"	8.64808	1.86224	5.83454	3.33957							"	"	13.1655	2.02418	0.995473	2.04561
	"	"	1.91752	2.22799	16.4918	5.53432							"	"	13.7452	3.70993	3.74357	2.25018							"	"	8.18467	1.81465	5.21034	2.8789							"	"	12.5695	2.00854	0.240396	1.60949
	"	"	0.925335	3.37329	15.4118	5.03121							"	"	13.3193	3.27929	2.66752	2.34644							"	"	7.41	1.84382	5.80021	3.12985							"	"	10.2235	2.20739	0.932631	1.75872
	"	"	3.59986	2.15792	13.3096	4.59379							"	"	11.6952	3.32595	4.97806	2.29227							"	"	6.98525	2.22767	4.66762	2.08449							"	"	9.9077	1.82356	1.36014	2.06989
	"	"	4.15877	2.31989	13.3265	4.52999							"	"	10.8886	3.00564	3.36144	1.78302							"	"	4.22676	1.68807	2.5206	1.97843							"	"	8.19732	1.84112	0.418146	1.58137
	"	"	4.26914	2.1816	13.8177	5.50695							"	"	9.41524	3.01081	3.58415	1.90726							"	"	5.43707	2.14574	3.3105	2.20169							"	"	8.07226	1.53978	0.470045	1.91297
	"	"	2.73969	2.60789	13.3109	5.01624							"	"	9.70503	2.74703	4.1451	1.58652							"	"	4.11461	1.4793	1.35611	2.03198							"	"	8.63697	1.38857	1.22102	1.89706
	"	"	1.21624	2.03794	14.124	5.16725							"	"	9.02673	2.52833	3.58692	2.09528							"	"	4.31716	2.04806	2.39159	1.36471							"	"	8.30541	1.83626	2.08426	2.07269
	"	"	1.18557	2.29223	10.7253	5.3804							"	"	7.99248	2.65672	3.43599	1.75569							"	"	4.43611	1.73826	3.50043	1.76097							"	"	7.97659	2.29589	1.77105	1.64457
	"	"	3.15195	1.9059	12.7895	4.19918							"	"	6.45957	2.54086	3.96983	1.94677							"	"	6.96838	1.80683	2.13473	1.53635							"	"	7.50465	2.31255	0.443467	1.67862
	"	"	2.23817	2.2852	9.25318	3.90565							"	"	6.0261	2.51733	2.35643	1.60935							"	"	5.11168	1.33065	1.83507	1.15273							"	"	5.14604	2.31999	1.478	2.08524
	"	"	1.56458	1.51486	9.43669	3.91807							"	"	6.0106	2.12946	3.80922	2.43505							"	"	6.09725	2.08746	3.04086	1.92923							"	"	6.28438	2.29742	0.449505	1.8584
	"	"	1.93634	2.16873	11.128	4.27258							"	"	6.88977	2.39101	1.63785	1.99341							"	"	4.80498	2.35167	2.05315	1.57524							"	"	4.33817	2.12144	-0.456205	1.73808
	"	"	3.34679	1.98082	10.7725	3.62915							"	"	5.62689	2.15756	3.18807	2.22292							"	"	3.94477	2.02984	0.0553361	1.89892							"	"	3.23008	2.18028	-0.68431	1.87244
	"	"	4.82831	2.20859	8.77737	3.87819							"	"	6.2417	2.36106	2.13926	1.84286							"	"	4.4928	1.8067	3.06866	1.55274							"	"	4.20312	1.79538	-1.4337	2.16202
	"	"	5.5201	2.43479	8.72851	3.10183							"	"	4.45389	1.98192	1.18055	1.51098							"	"	4.32332	2.18285	2.93115	1.40428							"	"	3.76732	1.61138	-1.25673	1.50217
	"	"	3.49002	2.79562	7.5399	2.48736							"	"	5.07832	2.18032	2.98288	1.87064							"	"	4.35094	2.15232	3.15254	1.83114							"	"	4.29593	1.52196	-0.916298	1.71965
	"	"	3.4732	2.65832	8.0828	3.34767							"	"	3.96968	2.24339	1.94958	1.98249							"	"	4.9153	2.20639	3.56722	2.70649							"	"	4.32707	1.90674	-0.673242	1.73195
	"	"	5.03282	2.20714	7.80153	2.65507							"	"	3.74071	2.00189	1.41007	1.41894							"	"	3.3995	1.98765	4.26347	2.86027							"	"	4.29971	1.69998	0.318707	1.76398
	"	"	3.42884	2.52821	6.26119	3.77155							"	"	4.01212	2.22651	2.09122	1.25867							"	"	4.04923	2.46565	4.34261	2.6011							"	"	3.53676	1.71231	0.405714	1.64747
													"	"	3.19812	2.31841	1.3627	1.6318							"	"	3.64209	2.60964	5.233	2.72069							"	"	3.75123	1.82217	0.0228702	1.71332
	aged	trained (OCT)	0.747322	1.39466	-1.09058	0.793119							"	"	5.29311	2.22877	0.455656	1.48665							"	"	4.67435	1.91012	4.21333	3.01055							"	"	2.31303	1.46938	-0.347615	1.97377
	"	"	-0.803818	1.16742	-2.49789	0.705406							"	"	4.28236	2.44089	0.730665	2.06225							"	"	2.52224	1.90072	3.32852	2.07399							"	"	1.82062	1.7729	-0.285369	1.86618
	"	"	0.908307	0.788381	-2.77907	1.27941
	"	"	0.88876	0.524901	-1.3677	1.32008
	"	"	-2.9656	0.89941	-4.31226	1.80844
	"	"	-1.55267	1.34973	-5.11025	1.45136
	"	"	7.65567	2.24335	0.631847	3.03862
	"	"	18.6361	3.86693	10.8662	3.91414
	"	"	29.3699	5.6455	20.5053	5.16241
	"	"	42.2028	6.2165	26.4882	5.941
	"	"	51.717	7.18088	31.8223	6.42009
	"	"	57.9418	7.83668	36.6293	5.31649
	"	"	60.2529	7.32463	38.4202	6.15548
	"	"	65.2666	8.05293	41.7166	6.59146
	"	"	66.1444	8.27357	42.4111	5.58595
	"	"	66.3042	7.42243	40.9527	7.10096
	"	"	65.0723	7.58053	35.8836	7.28765
	"	"	63.4173	7.35382	35.8798	5.99001
	"	"	61.6915	7.2607	36.7394	7.79511
	"	"	61.7679	7.87501	37.3435	8.72161
	"	"	59.0671	6.67295	33.5163	8.66994
	"	"	57.0469	7.84346	33.7376	7.86802
	"	"	56.0063	7.15049	29.0254	7.182
	"	"	52.1441	7.20944	33.0368	6.79062
	"	"	48.414	7.69554	30.9153	7.30168
	"	"	49.5534	6.92341	28.0442	7.90414
	"	"	47.2546	6.34568	29.4488	8.01321
	"	"	43.2165	6.56843	27.8697	8.15723
	"	"	40.6665	6.55326	24.2442	7.19883
	"	"	40.5913	6.72591	24.0171	6.41209
	"	"	38.3741	6.26768	21.5978	6.4387
	"	"	35.6155	6.85627	20.3202	6.06239
	"	"	36.39	5.86969	20.3278	5.77593
	"	"	35.6863	7.02532	23.4709	6.45666
	"	"	32.8061	6.48768	19.2091	6.28721
	"	"	29.7876	5.53037	16.1592	5.33666
	"	"	27.7921	5.16665	13.5251	5.56946
	"	"	27.811	5.75458	11.5206	3.78942
	"	"	26.6901	5.60506	16.0899	6.21096
	"	"	25.2705	4.45665	12.5112	4.7577
	"	"	24.0276	5.05868	13.2481	4.75482
	"	"	27.1202	4.97555	11.6657	4.45163
	"	"	22.452	4.50793	11.9052	5.18762
	"	"	21.0633	4.03319	11.92	5.59214
	"	"	20.8619	4.26827	11.4884	4.14294
	"	"	21.6382	4.40197	17.0324	5.86387
	"	"	19.0223	4.67168	13.7867	6.11459
	"	"	21.4471	4.04503	13.2216	5.17441
	"	"	16.8887	4.27047	11.33	5.09592
	"	"	16.1632	3.74655	10.2398	3.9809
	"	"	17.5364	4.34986	12.0817	5.05762
	"	"	17.9887	4.022	10.369	4.3522
	"	"	18.7833	5.27386	10.5183	3.90234
	"	"	18.7412	4.90432	6.19828	3.15078
	"	"	17.7002	4.05963	6.31028	2.58832
	"	"	14.9651	3.71067	7.15346	2.82588
	"	"	14.4003	4.25071	12.1733	4.9433
	"	"	14.1342	4.12047	5.76414	3.13259
	"	"	12.0954	3.06152	8.82275	4.00643
	"	"	12.9549	3.72014	8.46612	3.75628
	"	"	11.1339	3.04131	7.91629	3.53763
	aged	trained (MCH)	-2.45184	1.82731	-0.37338	2.33227
	"	"	-2.12145	1.17772	1.5886	1.58982
	"	"	-1.60191	1.01379	-0.327987	1.00783
	"	"	-2.65742	1.1795	1.30315	1.72465
	"	"	-1.88977	0.8072	0.880428	1.33289
	"	"	-1.66896	1.31975	-0.808543	0.99816
	"	"	5.00477	1.53637	5.56643	2.76922
	"	"	14.2423	2.6897	21.8176	4.30456
	"	"	19.1222	2.12029	36.2266	6.28845
	"	"	25.7124	3.10948	42.8377	7.50169
	"	"	29.7927	3.10574	47.8232	8.37148
	"	"	35.4047	3.3586	53.589	9.07449
	"	"	34.1726	4.49049	54.1463	9.87353
	"	"	39.7788	3.58684	55.3424	8.90378
	"	"	37.9467	4.12881	55.6596	9.3807
	"	"	39.027	3.62214	57.0486	10.4573
	"	"	39.0826	4.75786	58.898	10.5623
	"	"	40.1042	5.34073	58.4099	10.4324
	"	"	36.4975	5.24378	56.1104	10.2301
	"	"	36.5858	5.35061	56.5932	10.7676
	"	"	32.1301	5.51525	58.2002	11.4444
	"	"	31.6296	4.86496	56.0638	11.6932
	"	"	28.6835	4.79834	52.4942	10.329
	"	"	26.7595	4.08746	52.7548	10.6945
	"	"	27.7896	4.75722	51.5533	10.7949
	"	"	23.0081	5.07292	49.8855	10.3755
	"	"	24.6806	4.11087	49.7575	10.3758
	"	"	23.1428	4.08194	47.8472	9.70006
	"	"	21.5282	4.15904	47.1706	9.45794
	"	"	20.9138	2.68553	42.8546	9.44619
	"	"	21.2045	3.32	43.0016	8.79752
	"	"	21.6218	3.71422	39.0196	8.48567
	"	"	18.1839	4.33014	40.4668	9.09809
	"	"	18.2612	3.62603	39.641	9.05746
	"	"	16.862	4.11522	38.6968	9.05872
	"	"	14.811	3.01215	38.1983	9.14769
	"	"	16.3558	4.44191	33.0617	7.50904
	"	"	14.0069	2.99026	30.5577	7.85409
	"	"	12.4953	4.70408	31.4301	6.68067
	"	"	12.0072	4.07718	32.0692	7.02686
	"	"	12.387	4.48724	29.8264	6.98209
	"	"	11.6892	5.35977	28.1593	6.3152
	"	"	10.1677	4.69497	28.4921	5.89226
	"	"	8.14945	4.14134	25.7135	6.49492
	"	"	7.40576	3.65147	24.0172	6.13121
	"	"	7.1115	3.5732	22.1907	5.10588
	"	"	6.3555	3.18112	22.2769	5.81458
	"	"	9.85726	4.55231	19.1544	6.04556
	"	"	8.86837	3.99751	19.2938	5.29163
	"	"	9.65727	3.95916	19.7913	5.35651
	"	"	8.32165	4.08307	18.5184	6.50005
	"	"	7.45076	3.80602	17.4206	6.0397
	"	"	8.24509	4.54006	19.5096	6.1071
	"	"	6.90234	3.66552	18.3574	6.07991
	"	"	6.01158	3.18957	15.1091	5.13094
	"	"	5.63143	3.23569	15.4209	4.26713
	"	"	5.87865	3.44586	16.0704	4.52109
	"	"	4.73704	3.56882	14.3251	4.6861
	"	"	5.93927	3.71224	14.0837	3.9744
	"	"	3.24331	2.59844	13.1761	4.57779
	"	"	4.42022	3.99901	12.1963	5.49745

## Sheet: S1 fig.
S1 Fig1A	age	odor	odor avoidance		S1 Fig1B	age	odor	odor avoidance		S1 Fig1C	age	odor	odor avoidance		S1 Fig1D	age	training	# of GFP positive cells		age	training	odor	%age of GFP+ cells that are pERK+
	young	CS+	35.508			young	CS+	49			young	CS+	44			young	paired	18		young	paired	CS+	44.4444
	"	"	18.167			"	"	40			"	"	43			"	"	20		"	"	"	35
	"	"	14.466			"	"	24			"	"	30			"	"	20		"	"	"	50
	"	"	14.061			"	"	38			"	"	29			"	"	21		"	"	"	42.8571
	"	"	19.161			"	"	35			"	"	25			"	"	21		"	"	"	38.0952
	"	"	16.964			"	"	23			"	"	40			"	"	21		"	"	novel	19.0476
	"	"	21.733			"	"	18			"	novel	0			"	"	21		"	"	"	28.5714
	"	"	20.748			"	CS-	2			"	"	26			"	"	28		"	"	"	25
	"	"	14			"	"	3			"	"	17			"	"	24		"	"	"	20.8333
	"	"	25			"	"	-9			"	"	11			"	"	27		"	"	"	37.037
	"	"	36			"	"	-29			"	"	-1			aged	"	28		aged	"	CS+	50
	"	CS-	-23.45			"	"	-5			aged	CS+	32			"	"	31		"	"	"	35.4839
	"	"	-4.06			"	"	-27			"	"	37			"	"	20		"	"	"	65
	"	"	-23.76			"	"	-16			"	"	21			"	"	32		"	"	"	40.625
	"	"	-20.11			"	novel	-2			"	"	14			"	"	18		"	"	"	33.3333
	"	"	-14.95			"	"	-10			"	novel	25			"	"	15		"	"	novel	46.6667
	"	"	-15.15			"	"	-11			"	"	33			"	"	25		"	"	"	44
	"	"	-19.9			"	"	-16			"	"	1			"	"	16		"	"	"	43.75
	"	"	-15.48			"	"	-16			"	"	9			"	"	32		"	"	"	50
	"	"	-8			"	"	-3			"	"	5			"	"	29		"	"	"	41.3793
	"	"	-19			aged	CS+	22								"	"	18		"	"	"	44.4444
	"	"	-6			"	"	8								young	CS+ only	17		young	CS+ only	CS+	41.2
	"	BEN	2.9356			"	"	9								"	"	17		"	"	"	47.1
	"	"	-6.774			"	"	11								"	"	18		"	"	"	38.9
	"	"	-20.87			"	"	22								"	"	21		"	"	"	42.9
	"	"	-17.13			"	"	23								"	"	16		"	"	"	37.5
	"	"	-1.981			"	"	19								"	"	11		"	"	"	36.4
	"	"	1.9369			"	CS-	20								"	"	13		"	"	novel	7.7
	"	"	1.9251			"	"	10								"	"	14		"	"	"	7.1
	"	"	11.907			"	"	5								"	"	23		"	"	"	17.4
	"	IAA	-9.21			"	"	8								"	"	27		"	"	"	18.5
	"	"	-15.7			"	"	16								"	"	15		"	"	"	6.7
	"	"	-3.04			"	"	18								aged	"	17		aged	"	CS+	52.9
	"	"	3.623			"	"	-4								"	"	15		"	"	"	53.3
	"	"	-11.4			"	novel	19								"	"	18		"	"	"	44.4
	"	"	-8.89			"	"	19								"	"	27		"	"	"	40.7
	"	"	-6.69			"	"	-1								"	"	26		"	"	"	46.2
	"	"	-10.6			"	"	24								"	"	19		"	"	novel	42.1
	"	"	-4			"	"	-3								"	"	21		"	"	"	33.3
	"	"	3			"	"	9								"	"	27		"	"	"	48.1
	"	"	0													"	"	14		"	"	"	50
	"	"	6													"	"	18		"	"	"	66.7
	aged	CS+	2.7759													"	"	15		"	"	"	50
	"	"	11.148													young	odor only	34		young	odor only	odor1	11.7647
	"	"	9.0038													"	"	19		"	"	"	5.26316
	"	"	9.5238													"	"	32		"	"	"	12.5
	"	"	11.907													"	"	19		"	"	"	15.7895
	"	"	10.815													"	"	27		"	"	"	7.40741
	"	"	1.25													"	"	17		"	"	odor2	11.7647
	"	"	1.071													"	"	22		"	"	"	31.8182
	"	"	17													"	"	18		"	"	"	11.1111
	"	"	23													"	"	23		"	"	"	26.087
	"	"	23													"	"	21		"	"	"	9.52381
	"	CS-	8.583													aged	"	13		aged	"	odor1	7.69231
	"	"	11.813													"	"	19		"	"	"	21.0526
	"	"	4.1135													"	"	32		"	"	"	18.75
	"	"	4.4371													"	"	26		"	"	"	15.3846
	"	"	2.125													"	"	19		"	"	"	21.0526
	"	"	1.1594													"	"	25		"	"	odor2	12
	"	"	10.924													"	"	30		"	"	"	13.3333
	"	"	4.8635													"	"	29		"	"	"	20.6897
	"	"	8													"	"	25		"	"	"	24
	"	"	6													"	"	15		"	"	"	40
	"	"	21
	"	BEN	18.016
	"	"	16.389
	"	"	18.639
	"	"	22.648
	"	"	20.328
	"	"	10.805
	"	"	19.372
	"	"	15.914
	"	IAA	-2.88
	"	"	-6.87
	"	"	-5.24
	"	"	4.07
	"	"	8.448
	"	"	4.181
	"	"	8.248
	"	"	-7.92
	"	"	7
	"	"	21
	"	"	18
	"	"	30

## Sheet: S2 fig.
S2 Fig2A	age	training	odor	odor avoidance		S2 Fig2B	age	training	odor	odor avoidance		S2 Fig2C	age	genotype	odor	odor avoidance
	young	10X spaced> 24hr> test	CS+	35.508			young	massed	CS+	4			young	+/+	CS+	22
	"	"	"	18.167			"	"	"	20			"	"	"	18.167
	"	"	"	14.466			"	"	"	23			"	"	"	33
	"	"	"	14.061			"	"	"	7			"	"	"	21
	"	"	"	19.161			"	"	"	30			"	"	"	29
	"	"	"	16.964			"	"	"	27			"	"	"	35.508
	"	"	CS-	-23.45			"	"	CS-	4			"	"	"	18.167
	"	"	"	-4.06			"	"	"	1			"	"	CS-	-9
	"	"	"	-23.76			"	"	"	3			"	"	"	-4.06
	"	"	"	-20.11			"	"	"	-8			"	"	"	-31
	"	"	"	-14.95			"	"	"	-7			"	"	"	-26
	"	"	"	-15.15			"	"	"	-2			"	"	"	-9
	aged	"	CS+	23			aged	"	CS+	6			"	"	"	-26
	"	"	"	2.7759			"	"	"	31			"	"	"	-23.45
	"	"	"	11.148			"	"	"	19			"	"	"	-4.06
	"	"	"	14			"	"	"	14			"	rsh	CS+	42
	"	"	"	9.0038			"	"	"	32			"	"	"	36
	"	"	"	9.5238			"	"	"	30			"	"	"	35
	"	"	CS-	21			"	"	CS-	-28			"	"	"	39
	"	"	"	8.583			"	"	"	10			"	"	CS-	-18
	"	"	"	11.813			"	"	"	-8			"	"	"	-34
	"	"	"	9			"	"	"	3			"	"	"	14
	"	"	"	4.1135			"	"	"	20			"	"	"	2
	"	"	"	4.4371			"	"	"	-5			"	"	"	9
	young	10X spaced> 24hr> single training> test	CS+	52									aged	+/+	CS+	32
	"	"	"	53									"	"	"	11.148
	"	"	"	50									"	"	"	29
	"	"	"	49									"	"	"	23
	"	"	"	53									"	"	"	19
	"	"	"	53									"	"	"	41
	"	"	CS-	-26									"	"	"	23
	"	"	"	-23									"	"	"	2.7759
	"	"	"	-8									"	"	CS-	0
	"	"	"	-32									"	"	"	3
	"	"	"	-24									"	"	"	11.813
	"	"	"	-17									"	"	"	2
	aged		CS+	43									"	"	"	12
	"	"	"	50									"	"	"	14
	"	"	"	52									"	"	"	21
	"	"	"	51									"	"	"	8.583
	"	"	"	52									"	rsh	CS+	25
	"	"	"	54									"	"	"	10
	"	"	CS-	-18									"	"	"	36
	"	"	"	-18									"	"	"	36
	"	"	"	-12									"	"	"	17
	"	"	"	-14									"	"	CS-	23
	"	"	"	-15									"	"	"	9
	"	"	"	-4									"	"	"	8
													"	"	"	29
													"	"	"	10

## Sheet: S3 fig.
S3 fig3A	age	time after training	Eaat1 expression		S3 fig3B	age	training	TH+ p-S6+ signals		S3 fig3C	age	training	TH+ p-S6+ signals		S3 fig3D	age	genotype	TH+ p-S6+ signals
	young	naïve	1.108			young	naïve	0			young	naïve	4			aged	glialGAL4/+	10
	"	"	1.208			"	"	1			"	"	0			"	"	5
	"	"	1.00423			"	"	3			"	"	5			"	"	12
	"	"	0.957967			"	"	0			"	"	0			"	"	7
	"	"	1.0003			"	"	0			"	"	3			"	"	5
	"	0hr	1.41026			"	"	2			"	"	1			"	glialGAL4/ eaat1	2
	"	"	1.37179			"	"	0			"	"	1			"	"	3
	"	"	1.36607			"	spaced	2			"	massed	5			"	"	5
	"	"	1.3125			"	"	0			"	"	4			"	"	3
	"	"	0.97561			"	"	0			"	"	6			"	"	6
	"	"	0.93011			"	"	3			"	"	3			"	"	4
	"	"	0.992208			"	"	7			aged	naïve	2			"	"	7
	"	"	0.978639			"	"	0			"	"	2
	"	"	1.02905			"	"	1			"	"	3
	"	3hr	1.49751			"	"	0			"	"	2
	"	"	1.43284			aged	naïve	3			"	"	1
	"	"	1.18349			"	"	1			"	"	0
	"	"	1.2156			"	"	3			"	massed	3
	"	"	1.28183			"	"	3			"	"	0
	"	6hr	1.28218			"	"	2			"	"	2
	"	"	1.35644			"	"	2			"	"	3
	"	"	1.42932			"	"	4			"	"	2
	"	"	1.44503			"	spaced	5			"	"	1
	"	"	1.09198			"	"	8			"	"	2
	"	"	1.12706			"	"	4
	"	"	1.33724			"	"	7
	"	"	1.15385			"	"	7
	"	"	1.16429			"	"	4
	"	9hr	1.35407			"	"	5
	"	"	1.44498			"	"	5
	"	"	1.36929
	"	"	1.39419
	"	"	1.54299

[truncated: 3 more sheets: S4 fig., S5 fig., S6 fig.]
